# Supplementary material for: Transcriptome-Wide Detection of Intron/Exon Definition in the Endogenous Pre-mRNA Transcripts of Mammalian Cells and Its Regulation by Depolarization
Source: Int J Mol Sci. 2022 Sep 5;23(17):10157. doi: 10.3390/ijms231710157 (PMC9456152; doi:10.3390/ijms231710157)
Supplement: Supplementary file 1 [file ijms-23-10157-s001.zip]

Archive with 4 entries (3 files):
- ijms-1887187-supplementary/
- ijms-1887187-supplementary/.DS_Store
- ijms-1887187-supplementary/ijms-1887187-supplementaryfigures.pdf
- ijms-1887187-supplementary/Liu_SupplementaryInformation_Tables_1-7.xlsx
