# Supplementary material for: Transcriptome-Wide Detection of Intron/Exon Definition in the Endogenous Pre-mRNA Transcripts of Mammalian Cells and Its Regulation by Depolarization
Source: Int J Mol Sci. 2022 Sep 5;23(17):10157. doi: 10.3390/ijms231710157 (PMC9456152; doi:10.3390/ijms231710157)
Supplement: Supplementary file 1 [file ijms-23-10157-s001.zip › ijms-1887187-supplementary/Liu_SupplementaryInformation_Tables_1-7.xlsx]

## Sheet: S_Table_1(Fig4A)
EnsemblGene_ID_Dexseq_wholecellRNA	Exon_ID_exon_3' of target intron	exonBaseMean	dispersion	stat	pvalue	padj	KCl	NT	log2fold_KCl_NT	genomicData.Chr#	genomicData.start	genomicData.end	genomicData.width	genomicData.strand	3SS_NT_RISE Index	5SS_NT_RISE Index	3SS_KCl_RISE Index	5SS_KCl_RISE Index
ENSRNOG00000016778	1	205.185	0.000359952	30.0408	4.23057e-08	5.38308e-06	23.3414	27.6597	-0.244894	4	157479549	157479858	310	-	0.5625	0.141095	0.614865	0.128743
ENSRNOG00000003399	10	1469.79	7.74098e-05	6.07578	0.0137048	0.251312	69.1683	67.3029	0.0394433	10	35876013	35876146	134	+	0.145126	0.176589	0.135025	0.16463
ENSRNOG00000019729	7	255.084	0.000225839	1.91198	0.166743	0.762944	29.4433	28.765	0.0336247	10	15196914	15196982	69	+	1.02252	0.91791	1.21304	0.899083
ENSRNOG00000008749	67	53.3069	0.00209908	4.32072	0.037651	0.43416	11.2753	9.38321	0.265006	3	6570886	6571377	492	+	0.294643	0.195906	0.375566	0.257426
ENSRNOG00000018518	4	291.59	0.000198286	0.0264057	0.870914	0.991596	30.9448	31.0082	-0.00295614	1	198913512	198913701	190	+	0.448124	0.376068	0.457407	0.348511
ENSRNOG00000001816	9	410.639	0.000809932	0.0183988	0.892104	0.993319	35.7309	35.8607	-0.00523135	11	81372510	81372590	81	+	0.751412	0.558974	0.61326	0.573248
ENSRNOG00000012379	4	242.965	0.000263008	1.16389	0.28066	0.8595	28.7411	27.9675	0.0393656	7	12562584	12562708	125	-	0.383721	0.541667	0.355	0.542857
ENSRNOG00000013520	7	611.957	9.5112e-05	0.435989	0.509065	0.945021	43.6147	44.1002	-0.0159694	4	100299269	100299412	144	-	0.264628	0.272251	0.210084	0.265625
ENSRNOG00000016360	8	253.493	0.00210205	0.272841	0.601432	0.963103	29.2086	28.7496	0.0228529	10	56526454	56526533	80	+	0.263636	0.177049	0.414365	0.289655
ENSRNOG00000016619	3	337.792	0.00139394	0.23413	0.628478	0.967083	33.7465	33.2677	0.020612	16	19763691	19763769	79	+	0.42522	0.684466	0.384106	0.669014
ENSRNOG00000017201	1	2654.05	0.00034027	0.325485	0.56833	0.958069	90.0312	90.4618	-0.00688436	1	198635447	198637425	1979	-	0.0827237	0.794286	0.113861	1.01111
ENSRNOG00000017854	6	2870.17	0.000240023	0.683951	0.40823	0.918751	93.9493	93.1146	0.0128757	1	165511298	165511399	102	+	0.0956175	0.0727425	0.113135	0.0983437
ENSRNOG00000018128	5	207.092	0.000406055	0.794087	0.372867	0.905377	25.9063	26.5418	-0.0349609	9	44031473	44031574	102	+	0.51145	0.409938	0.337209	0.350515
ENSRNOG00000019746	9	296.777	0.000242776	0.577237	0.447397	0.929203	30.9899	31.5588	-0.0262444	1	85365678	85365779	102	-	0.366864	0.307317	0.402174	0.338983
ENSRNOG00000019921	5	49.7476	0.0020283	0.00884922	0.925053	0.995836	12.7279	12.6377	0.0102679	10	15202807	15202955	149	-	0.533981	0.226852	0.546218	0.238462
ENSRNOG00000030705	21	467.701	0.000167381	0.800106	0.371062	0.904409	39.7309	39.0494	0.0249611	7	117666393	117666534	142	-	0.156047	0.19163	0.145861	0.192469
ENSRNOG00000043328	4	719.738	0.000117703	1.40901	0.235221	0.828203	48.2237	47.3976	0.0249258	1	65543156	65543286	131	+	0.191882	0.353276	0.307692	0.418182
ENSRNOG00000060123	7	243.332	0.000308707	4.55701	0.0327843	0.407283	25.3499	27.1586	-0.0994327	7	117724727	117724855	129	+	0.166124	0.21118	0.228041	0.354305
ENSRNOG00000061603	4	136.775	0.000431498	0.538352	0.463117	0.933155	20.9178	20.4723	0.0310519	3	148890308	148890405	98	+	0.527273	0.532468	0.49359	0.553571
ENSRNOG00000000512	8	66.3469	0.00566842	2.24866	0.13373	0.716038	14.1401	15.5189	-0.134227	20	5893289	5893358	70	-	0.29771	0.210256	0.482759	0.362745
ENSRNOG00000000977	19	125.898	0.000709035	0.135735	0.712559	0.979191	19.6764	19.4068	0.0199048	12	2085400	2085523	124	+	0.343434	0.288889	0.324873	0.239382
ENSRNOG00000002343	4	3575.53	6.12062e-05	0.0417101	0.838173	0.989895	102.89	102.996	-0.00148463	14	43137684	43137731	48	-	0.0407776	0.0357698	0.0403226	0.0317259
ENSRNOG00000010170	2	1236.57	9.37818e-05	0.234208	0.628421	0.967083	62.9053	63.315	-0.00936453	3	2443623	2443733	111	-	0.22449	0.194215	0.275109	0.175325
ENSRNOG00000019812	7	132.03	0.000561004	0.178265	0.672868	0.973662	21.0266	20.7107	0.0218397	1	100558476	100558589	114	-	0.448052	0.275735	0.541667	0.363924
ENSRNOG00000020134	17	645.605	9.09154e-05	1.33374	0.24814	0.838623	46.4907	45.5384	0.0298596	16	20838438	20838556	119	+	0.172794	0.118565	0.177866	0.117967
ENSRNOG00000022753	9	168.822	0.00216302	0.37776	0.538804	0.951916	22.2329	22.8647	-0.0404264	16	20404294	20404369	76	+	0.335052	0.159475	0.344482	0.214854
ENSRNOG00000022753	28	382.395	0.00113883	0.100414	0.751333	0.983101	33.5397	33.9089	-0.0157952	16	20412260	20412441	182	+	0.151436	0.195991	0.0929809	0.120579
ENSRNOG00000024677	11	37.8613	0.00180492	0.812376	0.367419	0.902771	10.3608	11.0905	-0.0981969	1	88986529	88986588	60	-	0.770992	0.68	0.679245	0.756098
ENSRNOG00000030334	14	250.226	0.000604735	0.63286	0.426308	0.924198	29.1305	28.4621	0.0334882	7	117661016	117661268	253	+	0.201299	0.36129	0.24026	0.407895
ENSRNOG00000030355	26	72.6549	0.00962863	0.150514	0.698045	0.977386	15.6421	15.0924	0.0516095	7	117493556	117493582	27	+	0.186813	0.178363	0.481481	0.444175
ENSRNOG00000050570	1	574.734	0.000165799	4.25608	0.03911	0.441546	44.1454	42.6311	0.0503571	6	26486829	26487371	543	-	0.2075	0.243728	0.168937	0.188406
ENSRNOG00000060123	10	250.22	0.000721104	0.265273	0.60652	0.964058	26.0968	25.7332	0.0202455	7	117725620	117725729	110	+	0.214106	0.248062	0.268844	0.359431
ENSRNOG00000001710	6	291.933	0.00403113	0.269621	0.603586	0.96347	31.365	30.5114	0.0398068	11	84028131	84028263	133	-	0.516949	0.669811	0.495575	0.608696
ENSRNOG00000006735	2	978.756	0.000250938	2.5236	0.112154	0.674381	54.3055	53.4353	0.0233042	5	107852129	107853396	1268	-	0.353846	0.802326	0.356846	0.761062
ENSRNOG00000013167	2	3668.49	0.000100018	0.0364674	0.848553	0.99095	92.982	92.8318	0.00233144	16	36078630	36078804	175	-	0.119497	0.0922266	0.112782	0.0898058
ENSRNOG00000015300	6	420.511	0.000455523	0.0616353	0.80393	0.988299	37.159	36.9816	0.00690361	10	14252529	14252631	103	+	3.32558	2.33333	3.54	3.26471
ENSRNOG00000017156	4	167.177	0.000303515	1.00237	0.316737	0.879432	22.4038	21.5684	0.0548234	16	19801328	19801442	115	+	0.429012	0.605166	0.422492	0.570513
ENSRNOG00000018114	4	70.9443	0.00101324	0.480435	0.488225	0.940187	15.4741	14.9407	0.0506091	10	56619973	56620045	73	-	0.495575	1.60526	0.495	0.850575
ENSRNOG00000018304	21	588.327	0.000189575	0.154061	0.694685	0.977133	43.3125	43.6645	-0.0116772	18	36559531	36559607	77	-	0.282548	0.221053	0.416667	0.318555
ENSRNOG00000019023	13	741.52	0.000189421	0.294712	0.587216	0.961034	49.1716	48.692	0.0141393	2	61406709	61406787	79	-	0.236745	0.142527	0.213026	0.123586
ENSRNOG00000019930	13	213.446	0.00162062	0.00130378	0.971196	0.999003	26.6715	26.6954	-0.00129209	10	15209300	15209408	109	-	0.406504	0.573427	0.396552	0.593103
ENSRNOG00000020466	9	93.0171	0.0011383	1.77318	0.182989	0.781974	17.4053	16.3307	0.0919375	7	11318139	11318178	40	-	0.622951	0.0951327	0.44586	0.112791
ENSRNOG00000023079	7	483.918	0.000722817	7.25872	0.00705576	0.164778	38.7547	40.8276	-0.0751714	2	205560214	205560791	578	+	0.198795	0.536082	0.197339	0.571429
ENSRNOG00000027513	37	126.495	0.000370194	0.30809	0.578855	0.960318	20.5583	20.1309	0.030311	3	176856084	176856184	101	+	0.859375	0.457308	0.828877	0.453471
ENSRNOG00000028711	4	210.011	0.000957074	0.566636	0.451599	0.930244	26.2873	25.6794	0.0337535	7	117567155	117567220	66	-	1.06667	0.609023	1.13043	0.566265
ENSRNOG00000030633	10	388.984	0.00139359	0.131622	0.716756	0.979514	35.7195	35.3757	0.0139506	7	130324730	130324908	179	-	0.0634072	0.0858586	0.074588	0.0894309
ENSRNOG00000031965	4	2243.79	3.06944e-05	0.0263503	0.871048	0.991598	82.8298	82.7671	0.00109185	8	117348183	117348257	75	+	0.311881	0.29158	0.19944	0.189435
ENSRNOG00000036696	14	196.33	0.00210695	0.80041	0.370971	0.904367	25.8467	25.0045	0.0477903	10	109651869	109651928	60	+	0.958333	0.352941	1.11111	0.383966
ENSRNOG00000048736	12	1061.62	0.000169709	0.081351	0.775475	0.98572	58.4488	58.4763	-0.000680387	9	10153299	10155302	2004	+	0.0505051	0.281818	0.057277	0.262295
ENSRNOG00000016740	1	2025.63	7.50977e-05	13.0046	0.000310733	0.014904	78.8217	80.1417	-0.023961	18	64045432	64053068	7637	-	0.0958303	0.562814	0.0831629	0.672956
ENSRNOG00000007939	3	120.581	0.000515961	5.1997	0.0225908	0.334554	20.8752	19.1343	0.12563	7	116923482	116923636	155	-	0.405405	0.807407	0.381188	0.86
ENSRNOG00000002364	7	98.9152	0.000614192	0.679164	0.409875	0.919204	17.6828	18.3347	-0.0522352	10	47721411	47721485	75	-	0.603015	0.781726	0.617284	0.905941
ENSRNOG00000003714	12	191.224	0.000719462	6.4254	0.01125	0.223386	24.0218	26.0229	-0.115442	10	36732988	36733133	146	+	3.90909	0.676692	2.60606	0.604167
ENSRNOG00000007622	2	286.793	0.000584368	0.629355	0.427592	0.924576	30.8273	30.3178	0.0240421	3	2130290	2130728	439	-	0.14479	0.395062	0.19411	0.509579
ENSRNOG00000008639	6	15243.5	1.00032e-05	0.172278	0.678095	0.974214	186.246	185.971	0.00212633	7	75411502	75411656	155	-	0.00806738	0.00828966	0.00812566	0.00855207
ENSRNOG00000010783	3	313.838	0.000187928	0.0568112	0.811609	0.988432	32.3138	32.291	0.00102148	16	64731611	64731720	110	+	2.53191	0.952128	1.90196	0.935294
ENSRNOG00000013256	8	396.323	0.000184559	0.991066	0.319482	0.881082	36.5165	35.7772	0.0295093	1	213610635	213610779	145	+	1.25926	0.593284	0.992366	0.632743
ENSRNOG00000015800	17	122.065	0.000457633	0.435877	0.509119	0.945021	19.9735	19.5003	0.0345936	19	37263960	37264064	105	+	0.365079	0.337449	0.247222	0.183333
ENSRNOG00000016387	6	2249.36	4.57585e-05	0.517305	0.471994	0.935856	83.3941	83.8709	-0.00822508	2	235852466	235852565	100	-	0.228346	0.296443	0.192802	0.275676
ENSRNOG00000017290	16	220.551	0.000249772	1.48751	0.222603	0.816926	21.9334	20.8889	0.0703957	3	161365553	161365629	77	-	0.240816	0.274611	0.195341	0.274463
ENSRNOG00000018114	3	55.8254	0.000900461	0.197417	0.656814	0.971806	13.6381	13.2974	0.0364994	10	56619822	56619894	73	-	0.777778	0.752212	0.97619	0.92
ENSRNOG00000019698	9	464.767	0.000598326	0.0693453	0.792292	0.987087	38.3462	38.5336	-0.0070322	16	20587407	20587477	71	+	0.0458716	0.0390244	0.0319077	0.0311042
ENSRNOG00000019729	10	226.492	0.000964548	0.0125174	0.910918	0.994991	27.2939	27.5625	-0.0141279	10	15197269	15197336	68	+	0.99435	0.585093	1.102	0.635417
ENSRNOG00000019729	12	250.176	0.000256796	1.58975	0.207362	0.803478	28.1619	29.473	-0.0656497	10	15197629	15197706	78	+	0.492908	0.125915	0.531148	0.131915
ENSRNOG00000020068	1	537.038	0.00216195	4.03793	0.0444883	0.469684	38.8925	41.2657	-0.0854525	8	117351629	117352144	516	-	0.118866	0.207739	0.166951	0.312281
ENSRNOG00000020518	11	339.114	0.00142014	0.542936	0.461218	0.932536	33.7393	32.9891	0.0324402	2	188500366	188500619	254	+	0.355191	0.359788	0.392982	0.362776
ENSRNOG00000020617	1	35.4936	0.00161601	6.10126	0.0135086	0.249679	11.8269	9.96123	0.247678	1	220862386	220862650	265	-	0.325203	0.341837	0.391813	0.485294
ENSRNOG00000020773	4	233.045	0.00101229	0.0690852	0.792673	0.987087	27.5897	27.8128	-0.0116229	1	221049166	221049341	176	+	0.561983	0.321053	0.397661	0.269912
ENSRNOG00000022043	1	913.859	0.000356792	3.14048	0.0763714	0.588237	52.7059	51.4451	0.0349308	8	22621782	22622644	863	-	0.661765	0.195991	0.959732	0.207602
ENSRNOG00000030334	8	134.738	0.000442901	2.48954	0.114606	0.679439	20.5736	21.7507	-0.0802683	7	117659937	117660050	114	+	0.282895	0.290598	0.278772	0.304348
ENSRNOG00000033722	9	53.0091	0.00129315	1.03865	0.308135	0.87503	12.9482	13.7283	-0.0844046	5	169493086	169493154	69	-	0.578947	0.409639	0.631579	0.496732
ENSRNOG00000047625	11	222.483	0.000519042	0.101609	0.749908	0.982686	27.0871	27.2745	-0.00994747	8	22300385	22300504	120	+	0.153439	0.18328	0.219144	0.259701
ENSRNOG00000057806	7	129.318	0.000413731	0.394883	0.529744	0.949691	20.9567	20.4556	0.0349205	3	119265814	119265879	66	-	0.635417	0.495146	0.485876	0.408537
ENSRNOG00000061782	7	161.36	0.0003911	2.89213	0.0890132	0.623763	22.2957	23.5379	-0.0782183	X	22411165	22411310	146	-	0.256917	0.421569	0.245136	0.472727
ENSRNOG00000009255	2	4652.7	7.76835e-05	27.0269	2.00647e-07	2.25417e-05	113.583	114.722	-0.0143898	8	22626303	22628843	2541	+	0.0365965	0.590164	0.0628743	0.902174
ENSRNOG00000000867	22	403.755	0.000148966	0.461569	0.496892	0.941885	36.7709	36.287	0.0191118	20	5004224	5004314	91	+	0.549669	0.201493	0.422535	0.158192
ENSRNOG00000007842	3	512.532	0.000155453	3.50126	0.0613222	0.537497	41.4375	40.0726	0.04832	4	113887504	113887654	151	+	0.0799012	0.083047	0.0648801	0.0575
ENSRNOG00000011632	6	1814.93	5.63824e-05	0.422143	0.51587	0.946838	75.7626	75.3467	0.00794179	2	84671177	84671326	150	-	0.167883	0.317669	0.167382	0.254125
ENSRNOG00000016383	6	620.009	0.000158834	2.4771	0.115515	0.681433	44.8031	43.6019	0.0392088	17	85358420	85358476	57	+	0.715026	0.809917	0.787234	1.38356
ENSRNOG00000016585	10	1187.91	6.15417e-05	0.359355	0.548865	0.953791	61.6187	61.9892	-0.00865055	17	85367815	85368208	394	+	0.272727	0.9375	0.256	0.892308
ENSRNOG00000016665	9	112.02	0.000992681	0.00852096	0.926453	0.995882	19.3893	19.2448	0.0107918	4	120852127	120852187	61	+	0.491071	0.393333	0.707317	0.578947
ENSRNOG00000019698	13	504.769	0.000770245	0.225781	0.63467	0.968187	40.0653	39.5812	0.0175385	16	20588066	20588136	71	+	0.206125	0.145257	0.203358	0.151235
ENSRNOG00000019729	11	326.614	0.000237689	0.00452854	0.946347	0.997976	32.7048	33.0654	-0.0158217	10	15197416	15197550	135	+	0.490483	0.589454	0.493617	0.581056
ENSRNOG00000021231	1	49.7137	0.00315494	1.4372	0.230592	0.824275	12.2057	13.151	-0.107613	3	123175860	123176209	350	-	1.09474	0.771812	1	0.69
ENSRNOG00000029095	9	535.762	0.000639856	2.4717	0.115913	0.682462	42.1337	40.8971	0.0429757	7	130067670	130067781	112	+	0.185554	0.159527	0.201227	0.148997
ENSRNOG00000033378	31	134.823	0.00291393	0.173217	0.677268	0.974182	21.3758	20.9602	0.0283258	8	116846881	116846985	105	-	0.164794	0.182796	0.253125	0.363636
ENSRNOG00000010189	4	18563.6	9.1322e-06	68.539	1.24392e-16	4.48332e-14	198.959	201.486	-0.0182099	16	758419	758628	210	+	0.0389362	0.0350877	0.0275046	0.0229484
ENSRNOG00000002368	37	181.162	0.00032547	1.64058	0.200246	0.797229	23.6941	24.6602	-0.0576565	13	103259190	103259299	110	-	0.40113	0.578512	0.411765	0.611765
ENSRNOG00000002864	5	430.968	0.000130649	2.45727	0.116982	0.684608	38.1822	37.0476	0.0435215	19	25788724	25788897	174	-	0.569811	0.257475	0.57384	0.270321
ENSRNOG00000008578	2	612.341	0.000552423	0.694351	0.404688	0.917213	44.4451	45.1395	-0.0223658	X	1708278	1708550	273	-	0.0687548	0.110973	0.0640732	0.109005
ENSRNOG00000010448	2	1492.86	4.41439e-05	0.10637	0.744315	0.982344	68.6944	69.0842	-0.00816298	7	12665120	12665252	133	-	0.317073	0.310273	0.231707	0.267932
ENSRNOG00000011781	21	27.2784	0.00171562	2.97919	0.0843415	0.611884	8.93894	10.2664	-0.199755	7	117362106	117362173	68	-	1.01667	0.734513	0.853333	0.72043
ENSRNOG00000013895	6	1028.8	5.92254e-05	0.163028	0.686384	0.975805	57.5304	57.8096	-0.006985	3	2629617	2629704	88	+	0.0696347	0.0747198	0.0747227	0.0805327
ENSRNOG00000013895	7	928.872	8.95234e-05	0.0130044	0.909209	0.994859	54.9117	54.8269	0.00222998	3	2629785	2629864	80	+	0.0620253	0.0376712	0.0898438	0.0461179
ENSRNOG00000014268	35	373.014	0.0011936	0.0863208	0.768908	0.985252	35.0107	35.249	-0.00978606	3	2664689	2664804	116	+	0.175637	0.222222	0.223747	0.253219
ENSRNOG00000015021	4	161.287	0.000482056	0.014388	0.904523	0.99441	23.2396	23.143	0.00600818	16	83329365	83329469	105	-	0.424561	0.429688	0.433333	0.439462
ENSRNOG00000016145	21	866.793	9.96936e-05	1.78896	0.181053	0.780133	53.506	52.5036	0.0272841	1	78764993	78765692	700	+	0.0838041	0.628788	0.108751	0.722222
ENSRNOG00000017220	7	147.857	0.000454158	0.87966	0.348295	0.894341	21.1374	20.3949	0.0515907	1	219129174	219129387	214	-	0.13943	0.107649	0.164137	0.221014
ENSRNOG00000018630	5	13728.7	2.60464e-05	0.0168248	0.896796	0.993983	179.555	179.482	0.000588879	4	157677683	157677773	91	-	0.0255247	0.0293515	0.0368298	0.0458599
ENSRNOG00000019921	1	104.445	0.00425242	5.33508	0.0209004	0.321036	19.0317	17.1312	0.151785	10	15201503	15202109	607	-	0.606557	1.57447	0.339869	1.63889
ENSRNOG00000020608	9	616.445	0.000135739	0.224117	0.63592	0.968298	44.6055	44.9384	-0.0107264	8	21908868	21908946	79	+	0.679245	0.274627	0.775758	0.332362
ENSRNOG00000022368	12	403.457	0.000662803	0.0837493	0.772279	0.985469	36.3	36.5833	-0.0112166	16	20880859	20880930	72	+	1.78	0.794643	4.96825	2.42149
ENSRNOG00000024428	7	190.719	0.00324741	0.155593	0.693247	0.976963	25.3034	24.758	0.03144	18	27427915	27428044	130	+	0.551471	0.48855	0.415842	0.333333
ENSRNOG00000026243	11	408.791	0.000150264	0.717835	0.396855	0.914745	37.1198	36.5416	0.0226489	1	100900216	100900383	168	-	0.134126	0.189394	0.235	0.25
ENSRNOG00000042523	2	350.28	0.00021128	2.92517	0.0872083	0.618913	34.578	33.3334	0.0528859	18	28595005	28595082	78	+	0.680511	2.05063	0.695009	1.89241
ENSRNOG00000053084	10	54.3013	0.00157012	0.0177989	0.893867	0.993555	13.5201	13.4125	0.0115206	1	100895299	100895363	65	+	2.40741	0.818182	2.2449	0.832298
ENSRNOG00000060912	13	538.013	0.000175076	0.511632	0.474433	0.936489	41.6291	41.0911	0.0187675	8	117302559	117302667	109	+	0.193084	0.440367	0.140351	0.368421
ENSRNOG00000002876	6	85.3624	0.00222991	9.60895	0.00193632	0.0648227	14.9002	17.6097	-0.241038	10	10537096	10537361	266	+	0.581921	0.591195	0.442478	0.701754
ENSRNOG00000001719	4	909.119	8.70604e-05	1.21707	0.269936	0.8527	54.8125	53.9221	0.02363	11	83935400	83935494	95	-	0.0945347	0.0634006	0.124457	0.092437
ENSRNOG00000001875	5	88.5065	0.00253782	0.0160857	0.899075	0.994157	17.0617	17.1448	-0.00700442	11	87529218	87529293	76	+	0.515723	0.804124	0.66087	0.673913
ENSRNOG00000008392	2	616.91	8.88705e-05	2.67908	0.101674	0.652855	45.2129	44.0047	0.0390764	7	130262079	130262210	132	-	0.24026	0.263587	0.195962	0.286652
ENSRNOG00000010776	2	773.188	7.83588e-05	0.911172	0.339804	0.89027	49.4235	50.116	-0.0200738	16	21364494	21364637	144	-	0.577358	0.244505	0.577982	0.238671
ENSRNOG00000012087	9	278.003	0.000267474	0.312296	0.576275	0.959919	30.5159	30.1072	0.0194529	16	49480383	49480449	67	-	0.428571	0.346774	0.565934	0.449438
ENSRNOG00000017158	10	3274.43	4.9816e-05	0.000384426	0.984357	0.999929	99.2216	99.2058	0.000230357	1	175889370	175889530	161	-	0.0869159	0.107394	0.0645161	0.0849057
ENSRNOG00000018729	7	76.0456	0.0135037	0.0651907	0.798472	0.98747	15.7737	16.107	-0.0301697	1	219449042	219449141	100	-	0.21789	0.135831	0.168378	0.123732
ENSRNOG00000019746	6	404.222	0.000158033	0.195741	0.658181	0.971983	36.2482	36.5611	-0.012402	1	85365171	85365274	104	-	0.666667	0.285106	0.511278	0.261029
ENSRNOG00000020950	9	429.832	0.000128941	0.213353	0.644152	0.96964	36.8306	36.9913	-0.00627938	1	221412896	221412961	66	+	0.160393	0.196054	0.151481	0.159253
ENSRNOG00000024336	16	277.664	0.00210548	0.226785	0.633918	0.968095	30.5363	30.0835	0.0215524	8	87544151	87544267	117	+	0.166052	0.21393	0.253731	0.314136
ENSRNOG00000026884	2	900.756	7.43008e-05	0.395932	0.529198	0.949566	54.1888	53.7754	0.0110487	6	26541529	26541642	114	-	0.133527	0.398577	0.148501	0.350554
ENSRNOG00000027408	9	223.553	0.00456381	0.0247659	0.874952	0.992267	27.2388	27.4158	-0.00934491	2	178365915	178365957	43	+	0.907407	0.535294	0.958333	0.61039
ENSRNOG00000030705	20	431.534	0.000710246	0.000966999	0.975192	0.999248	37.8218	37.8603	-0.0014686	7	117666133	117666311	179	-	0.144699	0.0962289	0.170596	0.130092
ENSRNOG00000036696	13	340.892	0.000198468	0.674325	0.411548	0.919404	33.7053	33.1459	0.0241442	10	109651648	109651791	144	+	0.338235	0.472222	0.518987	0.596838
ENSRNOG00000055300	8	296.861	0.000202389	3.39361	0.0654493	0.552001	30.6435	32.0229	-0.0635205	4	157686444	157686599	156	-	0.172811	0.130621	0.202429	0.158629
ENSRNOG00000001353	15	104.729	0.0079937	0.00557706	0.94047	0.997029	17.8782	17.9287	-0.00406455	12	19319918	19320142	225	+	0.341709	0.509677	0.298165	0.425806
ENSRNOG00000001456	8	159.337	0.000458766	0.10576	0.745024	0.982344	23.0101	23.2308	-0.0137735	17	18383067	18383120	54	+	0.585062	0.328982	0.461864	0.266106
ENSRNOG00000006460	5	103.014	0.000624443	0.236832	0.626504	0.966913	18.0879	18.4833	-0.0312014	10	13530537	13530681	145	-	0.4	0.245211	0.376623	0.242424
ENSRNOG00000009713	10	502.736	0.00126319	0.297549	0.585423	0.960793	41.0055	40.5196	0.0172002	15	33012239	33012575	337	+	0.212454	0.243499	0.245431	0.26431
ENSRNOG00000010038	10	537.938	0.000535496	0.216042	0.642072	0.969334	41.9907	41.607	0.0132456	10	94451299	94451409	111	+	1.09091	0.38172	1.16883	0.480663
ENSRNOG00000015134	2	700.299	0.00018867	0.00281885	0.957658	0.998324	46.9042	46.91	-0.000179054	7	144103910	144104171	262	-	0.147895	0.565574	0.127749	0.494881
ENSRNOG00000015800	8	90.5611	0.000694322	2.74606	0.0974946	0.64324	17.4418	16.1893	0.107504	19	37262115	37262193	79	+	0.683673	0.525926	0.92517	0.538462
ENSRNOG00000016150	5	170.197	0.000582182	0.656727	0.417718	0.921765	24.0429	23.3856	0.0399908	8	116345958	116346115	158	+	0.368902	0.855263	0.344978	1.17647
ENSRNOG00000025459	5	1954.02	0.000176937	0.0810258	0.775912	0.98572	78.3926	78.141	0.00463887	7	70586538	70586642	105	-	0.0944238	0.359447	0.0938338	0.335015
ENSRNOG00000037299	5	98.565	0.00355706	0.00177163	0.966426	0.998677	18.1058	18.189	-0.00661346	7	117353436	117353499	64	+	0.291925	0.264984	0.428571	0.437288
ENSRNOG00000045636	18	879.811	7.39286e-05	0.379433	0.537907	0.951822	52.3072	52.8312	-0.0143805	10	109994591	109994745	155	-	0.242718	0.159926	0.180282	0.136646
ENSRNOG00000049531	15	639.684	0.000145327	0.00211362	0.963331	0.998461	45.8733	45.8002	0.00230337	8	117285392	117285525	134	+	0.11344	0.0823529	0.0725191	0.0611413
ENSRNOG00000058882	1	1236.34	6.72593e-05	2.48836	0.114691	0.679659	62.5424	63.4242	-0.0201986	X	156452818	156453557	740	-	0.150763	0.442029	0.132723	0.466135
ENSRNOG00000007128	7	1705	4.56997e-05	26.2139	3.05616e-07	3.32437e-05	70.7621	74.3568	-0.0714861	3	122805932	122806083	152	+	0.196464	0.207625	0.222135	0.215914
ENSRNOG00000000249	5	128.396	0.000521135	0.0482684	0.826104	0.989165	19.37	19.2478	0.00912952	10	105792279	105792598	320	+	1.30645	1.38	1.38235	1.42308
ENSRNOG00000002682	9	86.9941	0.000556723	0.0735747	0.786201	0.986415	16.7794	17.0061	-0.0193633	10	43747672	43747749	78	+	0.341379	0.139434	0.332155	0.14023
ENSRNOG00000004099	13	372.759	0.000170113	0.800648	0.3709	0.904349	35.2793	34.6011	0.0280042	13	44896210	44896260	51	+	0.357692	0.30102	0.337719	0.343915
ENSRNOG00000012559	12	678.587	0.000134537	0.39624	0.529038	0.949535	47.3498	46.8593	0.0150226	3	2566322	2566453	132	+	0.170813	0.144444	0.180361	0.141487
ENSRNOG00000017949	6	547.317	0.000159654	0.207304	0.648888	0.970739	42.42	42.7412	-0.0108819	16	19976428	19976534	107	+	0.529801	0.41	0.56	0.392157
ENSRNOG00000018114	8	85.874	0.000590587	0.744856	0.38811	0.91108	16.501	17.1537	-0.0559616	10	56620627	56620689	63	-	2.86957	5.95	1.61905	2.5122
ENSRNOG00000018761	3	768.286	0.00061678	0.58717	0.443516	0.928142	50.5167	49.7609	0.0217484	1	197964925	197965012	88	-	0.200893	0.272237	0.209877	0.28481
ENSRNOG00000019178	2	767.87	0.000120619	0.716546	0.397279	0.914892	48.9339	48.3205	0.0181984	1	170585495	170585609	115	-	0.198165	0.198113	0.217009	0.217617
ENSRNOG00000019798	5	1085.35	7.07303e-05	0.248617	0.61805	0.965721	59.3058	58.9068	0.00973954	10	15198902	15199067	166	-	0.265574	0.114286	0.216606	0.0708661
ENSRNOG00000019930	6	207.746	0.000344457	3.52396	0.0604876	0.533987	25.5791	27.0211	-0.0791236	10	15207739	15207839	101	-	0.160714	0.230675	0.176707	0.191693
ENSRNOG00000021061	20	48.7643	0.00224257	1.24854	0.263832	0.848809	12.2866	13.1918	-0.102559	1	221715708	221715792	85	+	0.319549	0.334661	0.253333	0.276699
ENSRNOG00000028711	8	214.027	0.000342653	0.484016	0.486609	0.939897	26.5782	26.0555	0.0286531	7	117567732	117567770	39	-	0.346021	0.105932	0.211864	0.066087
ENSRNOG00000031965	13	1730	3.99435e-05	0.381627	0.536734	0.951675	73.142	73.6196	-0.00938979	8	117351377	117351460	84	+	0.759615	0.159145	0.541353	0.0929577
ENSRNOG00000037229	8	113.771	0.00062712	0.268068	0.604631	0.963606	19.0619	19.4353	-0.027986	8	116828439	116828621	183	+	0.551913	0.862595	0.601449	1
ENSRNOG00000043328	5	338.261	0.000428656	2.56167	0.109483	0.669702	33.6691	32.3949	0.0556588	1	65543370	65543431	62	+	0.481481	0.332103	0.473684	0.276018
ENSRNOG00000019464	3	935.317	9.15051e-05	0.198454	0.655972	0.971806	54.4874	54.1965	0.00772072	1	225013974	225014222	249	-	2.1	0.731207	2.36275	0.687351
ENSRNOG00000003235	15	887.058	0.000226083	0.0707926	0.790186	0.986927	53.2174	52.954	0.00715806	10	35735828	35736338	511	+	0.211931	0.30303	0.159215	0.213693
ENSRNOG00000008392	14	401.591	0.000167651	1.22672	0.268045	0.851559	36.5238	35.6876	0.0334126	7	130272498	130272635	138	-	0.183888	0.237774	0.273529	0.299261
ENSRNOG00000012323	14	851.976	0.000767506	0.0113985	0.914977	0.995251	52.6841	52.526	0.004336	16	19079670	19079813	144	+	0.250236	0.313636	0.233831	0.290647
ENSRNOG00000017635	16	636.709	0.000240002	0.0185627	0.891628	0.993319	44.6223	44.6881	-0.00212587	1	211919546	211921099	1554	+	0.13215	1.03571	0.136304	0.833333
ENSRNOG00000018090	11	465.552	0.000205177	1.43842	0.230395	0.823863	39.4312	38.5242	0.0335751	1	72773990	72774124	135	+	0.333333	0.2	0.464684	0.270588
ENSRNOG00000018117	1	419.555	0.000427649	0.0854572	0.770034	0.985252	37.0421	37.2885	-0.00956601	1	219254279	219254453	175	-	0.169075	0.178019	0.193424	0.227273
ENSRNOG00000018569	6	293.601	0.000252995	1.38548	0.23917	0.830835	31.5818	30.7392	0.039014	2	210444685	210444783	99	-	0.124601	0.387352	0.1477	0.366667
ENSRNOG00000019698	14	455.254	0.000130673	1.67078	0.196154	0.794247	37.5997	38.5569	-0.036268	16	20588221	20588299	79	+	0.212567	0.122497	0.195726	0.113806
ENSRNOG00000020235	6	1590.53	0.000106513	2.94972	0.0858923	0.616104	70.2063	71.4031	-0.0243866	1	87000046	87000092	47	+	0.108187	0.0793157	0.113325	0.0909091
ENSRNOG00000025481	14	1192.88	0.00139486	3.9548	0.0467378	0.479696	60.7307	63.2873	-0.0594914	7	70568239	70568330	92	+	0.0780275	0.0395508	0.0878661	0.0445772
ENSRNOG00000042603	8	84.2885	0.00382172	0.140881	0.707407	0.978282	16.8807	16.5363	0.0297384	5	101322531	101322590	60	-	0.452703	0.390805	0.496403	0.518987
ENSRNOG00000046502	13	1257.16	0.000317265	1.00178	0.316879	0.879512	62.8461	63.7431	-0.0204473	9	10439460	10439576	117	+	0.169844	0.196356	0.108889	0.12973
ENSRNOG00000060707	10	118.378	0.000548673	0.00808635	0.928347	0.996048	19.5276	19.604	-0.00563779	1	221618806	221618953	148	+	0.228155	0.42723	0.312253	0.439024
ENSRNOG00000006209	3	730.437	8.42209e-05	0.111072	0.738926	0.98184	48.7633	48.4454	0.00943602	7	70572911	70572963	53	-	0.145985	0.0728	0.15212	0.0875099
ENSRNOG00000013429	7	116.986	0.00470492	0.0486596	0.825412	0.989165	19.6795	19.9237	-0.0177885	10	14068270	14068340	71	-	2.07143	0.180556	1.71795	0.244648
ENSRNOG00000016150	7	253.886	0.000329704	0.00179778	0.96618	0.998677	28.8687	28.8838	-0.000756858	8	116346388	116346566	179	+	0.302694	0.471831	0.224576	0.376147
ENSRNOG00000017641	10	489.98	0.000109334	0.831232	0.361916	0.901166	40.1116	39.5359	0.0208581	17	10469071	10469192	122	+	0.132812	0.0604265	0.129897	0.07321
ENSRNOG00000019684	3	210.296	0.00354213	0.0752896	0.783785	0.986238	26.2425	26.4674	-0.0123112	10	15160887	15161027	141	-	0.902208	1.02518	0.909375	1.21032
ENSRNOG00000020318	13	119.853	0.00658496	0.361798	0.54751	0.953778	20.4295	19.6599	0.0553977	1	100858126	100858187	62	+	1.28571	0.33871	0.971831	0.268657
ENSRNOG00000021689	7	195.282	0.00242708	1.54383	0.214049	0.809722	24.8778	23.638	0.0737491	1	219408022	219408129	108	-	0.43932	1.0885	0.374245	1.03226
ENSRNOG00000027032	7	277.5	0.000218326	1.71485	0.190357	0.789319	30.9017	29.8474	0.0500824	14	85356705	85357023	319	+	1.84	0.419643	3.31579	0.496094
ENSRNOG00000029535	2	297.573	0.00200961	0.0852615	0.77029	0.985252	30.6192	30.9223	-0.0142117	7	117146450	117146717	268	-	0.136207	0.25641	0.0829384	0.180328
ENSRNOG00000030654	17	112.108	0.000474365	1.145	0.284598	0.862231	19.8181	18.969	0.0631788	8	61813785	61813864	80	+	0.379562	0.375	0.518325	0.509009
ENSRNOG00000031965	14	480.227	0.000144037	1.30511	0.253282	0.841552	39.0788	39.9791	-0.0328597	8	117351546	117351610	65	+	1.35897	1.22115	1.47273	0.834586
ENSRNOG00000034066	8	8928.63	1.73011e-05	3.80577	0.0510763	0.497838	135.52	134.368	0.0123229	8	44992507	44992739	233	+	0.651163	0.275362	0.344118	0.192248
ENSRNOG00000053075	5	131.931	0.00882444	0.113875	0.735775	0.981522	20.5581	20.8389	-0.0195724	1	213873875	213873965	91	+	0.607477	0.712644	0.788462	0.846154
ENSRNOG00000060707	23	90.4617	0.00273381	0.261409	0.609154	0.964415	16.89	17.3291	-0.0370339	1	221623095	221623187	93	+	0.623377	0.180995	0.521739	0.156966
ENSRNOG00000061373	9	48.9159	0.0296814	0.0101137	0.919894	0.995524	12.0974	11.9076	0.022817	4	113881912	113882074	163	+	1.75	2.64865	1.5	3.16
ENSRNOG00000006865	6	3552.29	2.91696e-05	0.00620319	0.937223	0.996624	102.13	102.047	0.00117697	6	34056343	34056465	123	+	0.0153564	0.0207072	0.00974817	0.0129062
ENSRNOG00000008551	5	8865.96	2.00907e-05	0.0797858	0.777588	0.985761	151.834	151.662	0.00163334	6	47903931	47904002	72	-	0.0229787	0.0444039	0.0192308	0.044263
ENSRNOG00000018181	6	1000.75	0.000120289	0.253884	0.614353	0.965129	56.835	57.1525	-0.0080364	9	100771240	100771425	186	-	0.0413823	0.0401891	0.0360515	0.0366286
ENSRNOG00000018536	4	825.536	0.00168312	0.545569	0.460134	0.932142	49.7906	48.7726	0.0298026	15	34219977	34220180	204	+	0.221028	0.147832	0.354717	0.255357
ENSRNOG00000020144	5	57.2036	0.0031103	0.416708	0.518584	0.947492	12.8632	13.4712	-0.066633	1	199691894	199691951	58	-	0.716561	0.382883	0.719298	0.362573
ENSRNOG00000020950	4	486.894	0.000461394	1.26931	0.259896	0.845598	38.9937	39.7435	-0.0274776	1	221411126	221411278	153	+	0.218163	0.331849	0.23298	0.371517
ENSRNOG00000022741	15	603.208	0.000108691	0.000782838	0.977679	0.999461	44.5222	44.5264	-0.000137847	8	22431810	22431920	111	+	0.154399	0.149635	0.153537	0.145733
ENSRNOG00000024650	4	1683.77	5.66528e-05	0.953956	0.328714	0.885038	72.6361	73.2111	-0.0113758	16	74761908	74762743	836	+	0.0802213	0.308756	0.09875	0.350394
ENSRNOG00000027487	7	1017.34	6.47017e-05	1.04087	0.307618	0.874766	57.6352	56.9047	0.0184026	1	65546274	65546319	46	-	0.927835	0.793956	0.73871	0.663957
ENSRNOG00000031965	11	2916.4	0.000250437	0.625141	0.429143	0.924765	93.0863	93.8236	-0.0113824	8	117350918	117351062	145	+	0.243667	0.265423	0.138606	0.158454
ENSRNOG00000033133	14	105.647	0.00564717	0.641467	0.42318	0.923149	19.1088	18.2723	0.0645783	19	671301	671434	134	+	1.03896	0.467836	1.78571	0.445455
ENSRNOG00000033568	17	372.466	0.000202118	0.210279	0.646549	0.970467	33.4503	33.0598	0.0169449	10	14266619	14266789	171	-	0.0503376	0.0651815	0.0503085	0.0636183
ENSRNOG00000036839	6	4217.92	4.20342e-05	0.00307086	0.955808	0.99832	108.08	107.959	0.0016193	7	144867213	144867305	93	+	0.127524	0.0667667	0.125691	0.0574606
ENSRNOG00000047427	4	69.1967	0.00522675	3.09797	0.0783902	0.593802	16.1245	14.3893	0.164262	3	112665873	112665936	64	-	0.673333	0.454918	0.761589	0.525862
ENSRNOG00000047874	18	198.43	0.000284465	92.4256	6.9903e-22	3.8576e-19	28.2201	20.9022	0.433066	3	172525494	172525636	143	+	0.900433	1.02997	0.971081	1.01645
ENSRNOG00000008331	30	41.2524	0.0011441	3.47997	0.062116	0.540212	12.3063	10.8683	0.179272	7	26355429	26355494	66	-	1.22857	0.808989	0.988636	0.672222
ENSRNOG00000011404	4	459.91	0.000125308	0.0227414	0.880132	0.9928	38.7259	38.8562	-0.00484794	7	130406074	130406155	82	-	0.379487	0.436842	0.331579	0.310811
ENSRNOG00000011491	45	105.11	0.000460473	0.86145	0.353333	0.897209	18.8564	18.1515	0.054959	8	112766563	112766732	170	-	0.706522	0.692308	0.625954	0.601449
ENSRNOG00000014476	12	125.4	0.0010166	1.11124	0.291813	0.86602	19.8769	20.7326	-0.06081	6	132585373	132585435	63	+	0.725389	0.790476	0.734694	0.710526
ENSRNOG00000018427	2	499.133	0.000234083	1.60285	0.2055	0.801804	40.7008	39.8457	0.0306326	3	3655766	3655934	169	-	0.46875	0.666667	0.452174	0.525
ENSRNOG00000019712	13	143.854	0.000330154	1.67796	0.195196	0.793702	21.2915	22.2617	-0.0642823	5	173336010	173336117	108	+	1.37349	1.3741	0.737143	0.830189
ENSRNOG00000020431	1	470.208	0.000260864	1.6142	0.203902	0.79983	37.5868	38.6033	-0.0384984	7	11325254	11325617	364	-	0.38756	0.732558	0.349112	0.713178
ENSRNOG00000027514	6	2197.2	0.000155442	1.55031	0.21309	0.808843	82.246	83.0292	-0.0136738	1	65540199	65541177	979	+	0.0905861	0.170103	0.0640745	0.130263
ENSRNOG00000048282	4	96.1203	0.0025076	0.00327691	0.954351	0.998315	17.6633	17.7047	-0.00337435	9	11056755	11056825	71	-	0.507331	0.474359	0.418182	0.4241
ENSRNOG00000055572	12	767.938	7.79934e-05	0.842082	0.358802	0.899937	49.7344	50.4963	-0.0219346	X	157008177	157008237	61	+	0.0215633	0.0131775	0.0260454	0.0144462
ENSRNOG00000059202	12	533.444	0.000121092	0.111978	0.737903	0.981781	41.7918	41.5103	0.00975129	13	101734939	101735029	91	-	0.375	0.619565	0.431818	0.620438
ENSRNOG00000060464	11	304.494	0.000990562	1.70952	0.191048	0.790071	29.9063	31.0792	-0.055504	X	156369277	156369533	257	-	0.115493	0.155388	0.103125	0.1317
ENSRNOG00000061012	1	292.063	0.000362087	0.730313	0.392782	0.91339	31.4702	30.8418	0.029099	1	220967796	220968330	535	-	1.13699	1.97059	1.89796	2.12195
ENSRNOG00000012434	9	2286.99	0.000640068	1.80708	0.178859	0.777325	82.4302	83.9276	-0.0259709	10	14044611	14045371	761	+	0.0592711	0.0917759	0.0515789	0.0778302
ENSRNOG00000012638	5	293.779	0.000518972	0.0848265	0.77086	0.985326	31.0266	31.2281	-0.00934152	3	119676032	119676120	89	-	0.476923	0.423358	0.62037	0.478571
ENSRNOG00000013415	15	35.0628	0.011778	3.23649	0.0720148	0.575	11.7749	10.0059	0.234869	9	40987084	40987098	15	+	1.21	0.0889831	1.19512	0.125756
ENSRNOG00000016109	26	138.756	0.000470006	0.11716	0.732135	0.981099	21.3405	21.6077	-0.0179511	10	56521996	56522140	145	+	0.6	0.426009	0.529032	0.4
ENSRNOG00000019097	16	575.311	0.000149597	0.301587	0.582889	0.960418	43.6725	43.2619	0.0136269	16	7343992	7344064	73	+	0.222222	0.247059	0.177215	0.18543
ENSRNOG00000033568	3	393.796	0.000139599	7.77732	0.00529064	0.136348	33.6494	35.7528	-0.0874755	10	14261231	14261410	180	-	0.23716	0.577143	0.109817	0.301587
ENSRNOG00000053828	19	389.448	0.000929223	2.11452	0.145908	0.73487	35.8796	34.5792	0.0532582	1	72924930	72925034	105	+	0.512605	0.704698	0.39375	0.560811
ENSRNOG00000036839	14	180.097	0.00211793	82.1125	1.28554e-19	5.97757e-17	29.4331	20.3662	0.531262	7	144871448	144871585	138	+	0.27	0.290844	0.224101	0.225131
ENSRNOG00000001456	7	107.715	0.000955139	0.0460313	0.830119	0.989165	19.1187	18.9162	0.0153625	17	18382940	18382984	45	+	0.208877	0.175141	0.128852	0.129577
ENSRNOG00000010824	13	722.487	8.46759e-05	1.22147	0.269072	0.852143	43.1305	42.2491	0.0297859	2	49126446	49126541	96	-	0.0633714	0.0276364	0.0400744	0.0143766
ENSRNOG00000012939	11	108.385	0.000537767	3.97684	0.0461301	0.476998	18.253	19.7821	-0.116056	7	12746423	12746546	124	-	0.232759	0.226154	0.261307	0.281879
ENSRNOG00000032561	4	110.64	0.00051878	4.47594	0.0343752	0.416555	20.0751	18.554	0.113672	7	117606853	117606976	124	+	0.655172	0.104012	1.24528	0.135179
ENSRNOG00000055579	9	2634.24	0.000205162	3.31398	0.0686929	0.563207	89.1487	87.5678	0.0258139	7	141065899	141065996	98	+	0.0994371	0.148594	0.0815486	0.111574
ENSRNOG00000060449	2	6617.97	1.9245e-05	0.138504	0.709773	0.978614	133.432	133.558	-0.00136302	3	175629525	175629588	64	+	0.478947	0.690608	0.381188	0.483871
ENSRNOG00000003147	7	3197.04	0.000149779	411.131	2.07977e-91	1.16048e-87	100.529	87.3105	0.203379	10	35713296	35713437	142	-	0.0914037	0.0562284	0.145905	0.077691
ENSRNOG00000007842	8	662.63	9.38676e-05	0.619828	0.431111	0.925234	46.4967	45.971	0.0164052	4	113888963	113889065	103	+	0.146163	0.040245	0.136764	0.0412574
ENSRNOG00000007842	12	485.25	0.00119001	0.0857784	0.769614	0.985252	39.8209	39.6463	0.00633766	4	113889919	113890101	183	+	0.411765	0.123119	0.552083	0.104462
ENSRNOG00000008142	12	158.812	0.000389069	1.11576	0.290832	0.865421	22.6049	23.422	-0.0512309	4	145277976	145278094	119	+	0.354497	0.649635	0.361702	0.652893
ENSRNOG00000009484	10	202.127	0.000903865	0.0629665	0.801867	0.988063	25.9983	25.8746	0.00688042	4	99799981	99800071	91	-	0.0929054	0.0732759	0.165067	0.121511
ENSRNOG00000020068	4	570.926	0.00104291	0.591455	0.441857	0.927528	42.1578	41.6267	0.0182923	8	117352607	117352802	196	-	0.360577	0.7343	0.453846	0.673759
ENSRNOG00000022153	4	152.577	0.000351854	0.253517	0.614609	0.965185	22.0869	22.4612	-0.0242482	1	219375804	219375880	77	+	0.323383	0.322807	0.538462	0.391667
ENSRNOG00000008017	11	435.127	0.000149178	0.000413733	0.983772	0.999899	37.911	37.9515	-0.00154075	4	7286943	7287023	81	+	0.0844091	0.0806122	0.0874007	0.0730198
ENSRNOG00000010390	3	62.298	0.00169596	0.0232211	0.878884	0.992652	13.9227	13.8144	0.011265	8	48667853	48667939	87	-	7.45	9.4375	4.31818	5.63636
ENSRNOG00000017621	12	432.744	0.000180566	1.65608	0.198133	0.795441	38.0203	37.0742	0.0363549	1	197777889	197778285	397	-	0.580247	1.07692	0.604396	0.952941
ENSRNOG00000020994	1	2131	0.000157683	0.207122	0.649032	0.970787	80.9079	81.349	-0.00784541	10	90351900	90352272	373	-	0.0376055	0.118087	0.0243773	0.0853659
ENSRNOG00000027487	10	1673.07	5.98191e-05	0.50323	0.478084	0.937538	72.3738	72.9167	-0.0107815	1	65546754	65546868	115	-	0.537445	0.269598	0.489451	0.256272
ENSRNOG00000030680	9	1543.76	5.91437e-05	1.62896	0.201847	0.798419	70.4759	69.5658	0.0187533	10	94985470	94985535	66	-	0.17	0.0479143	0.157124	0.0496689
ENSRNOG00000043388	6	925.995	0.000100878	2.53959	0.111023	0.672115	53.8958	54.8721	-0.0258998	1	100995360	100995740	381	+	0.0933211	0.0141319	0.115385	0.0125042
ENSRNOG00000010038	11	384.318	0.000179643	0.350214	0.553992	0.955535	35.6055	35.1543	0.0183995	10	94451514	94451600	87	+	2.44444	0.651515	1.69444	0.857143
ENSRNOG00000016067	3	369.443	0.00119858	0.193914	0.659679	0.972208	34.1434	34.6069	-0.0194518	3	80470119	80470283	165	+	0.126829	0.102603	0.166344	0.125
ENSRNOG00000022448	7	528.026	0.000515708	0.0574031	0.810649	0.988432	41.6882	41.7177	-0.00102024	4	113885995	113886199	205	-	0.139445	0.236434	0.20212	0.353234
ENSRNOG00000024349	7	420.494	0.000203515	2.93327	0.0867718	0.617973	37.5529	36.2171	0.0522559	7	12436805	12436933	129	+	0.182176	0.0660047	0.271989	0.10077
ENSRNOG00000050381	4	131.214	0.00038179	1.1556	0.282381	0.860751	21.0887	20.2725	0.0569498	9	10290684	10290794	111	-	0.228916	0.628571	0.149321	0.42623
ENSRNOG00000002835	1	1243.47	0.000886453	230.242	5.27916e-52	1.32555e-48	68.7568	51.4725	0.4177	10	81991147	81993031	1885	-	0.118991	0.569364	0.126086	0.606557
ENSRNOG00000006532	2	6777	0.000254837	5.77341	0.0162704	0.278073	129.055	127.489	0.0176037	10	104574988	104575141	154	-	0.172414	0.176157	0.203593	0.233933
ENSRNOG00000015300	5	481.964	0.000195802	1.96112	0.161394	0.756807	39.1843	40.2054	-0.0371155	10	14252264	14252451	188	+	3.25	0.991111	3.70588	1.10698
ENSRNOG00000017564	7	225.549	0.0010508	0.460817	0.497242	0.942122	27.3246	26.7472	0.0308135	5	173084832	173084992	161	-	0.156028	0.421196	0.298507	0.521739
ENSRNOG00000021201	3	370.794	0.000236441	2.73122	0.0984038	0.644931	29.5322	27.9618	0.0788323	2	198684173	198684320	148	+	0.448598	0.75	0.471154	0.813253
ENSRNOG00000025459	13	2850.7	6.6031e-05	1.15836	0.281805	0.860316	92.8108	93.5594	-0.0115896	7	70595151	70595354	204	-	0.0960086	0.0322333	0.124097	0.04128
ENSRNOG00000047941	3	843.912	0.000113361	4.60485	0.0318816	0.401632	51.4384	52.9559	-0.0419441	6	26485544	26485678	135	-	0.173913	0.250965	0.220339	0.389722
ENSRNOG00000033915	9	768.733	8.35477e-05	28.544	9.15952e-08	1.10042e-05	48.1007	52.0339	-0.113393	7	117761275	117761430	156	+	0.527027	0.315346	0.629156	0.295082
ENSRNOG00000049142	2	86.4335	0.000624745	132.162	1.37901e-30	1.27457e-27	21.0002	12.0617	0.799972	9	10972804	10972857	54	-	0.843373	0.661017	0.914894	0.811377
ENSRNOG00000004361	6	299.908	0.00022039	1.67912	0.195041	0.793537	31.381	30.4283	0.0444743	7	117298692	117298913	222	-	0.328125	0.753425	0.336245	0.715
ENSRNOG00000008744	7	278.479	0.00622496	0.0240374	0.87679	0.992531	30.2172	30.3362	-0.00567032	3	118119942	118119994	53	-	0.412698	0.2	0.458647	0.283784
ENSRNOG00000010448	3	1052.96	6.2892e-05	0.457835	0.498637	0.942419	58.4411	58.0841	0.00884059	7	12665333	12665410	78	-	0.190776	0.134133	0.170886	0.12459
ENSRNOG00000022173	8	1053.06	8.33672e-05	5.283	0.0215346	0.326556	59.1315	57.5736	0.0385183	16	21259417	21259581	165	+	0.138015	0.198614	0.124481	0.177656
ENSRNOG00000003359	5	283.572	0.000193256	1.316	0.251311	0.840769	27.3935	26.4564	0.0502182	X	71541076	71541181	106	+	0.873371	7.19565	0.887486	6.53165
ENSRNOG00000004232	10	99.0271	0.0100214	0.000198481	0.98876	1	18.2964	18.2184	0.00616011	6	72110634	72110763	130	+	0.31746	0.226337	0.263617	0.210383
ENSRNOG00000060123	5	351.94	0.00023405	1.2227	0.268832	0.852127	31.0067	30.2322	0.0364938	7	117724362	117724504	143	+	0.678639	0.664537	0.87462	0.936728
ENSRNOG00000001816	8	542.982	0.0002532	1.63091	0.201578	0.798247	40.4685	41.4472	-0.0344765	11	81372309	81372434	126	+	0.441026	0.441176	0.33758	0.283784
ENSRNOG00000020554	4	268.721	0.000280683	0.546169	0.459887	0.932107	28.7788	28.2877	0.0248337	2	188586757	188586880	124	-	0.364055	0.492424	0.412371	0.610526
ENSRNOG00000005058	5	143.619	0.00056067	0.222586	0.637077	0.968428	21.7798	22.1612	-0.0250447	3	103729045	103729105	61	+	0.406061	0.138122	0.374622	0.136499
ENSRNOG00000019294	8	323.54	0.000194897	4.01744	0.045032	0.471818	32.1498	33.5744	-0.0625514	9	82413824	82414240	417	+	0.153974	0.110294	0.190813	0.0812102
ENSRNOG00000026605	3	1871.84	0.000522356	0.228701	0.632489	0.967968	76.4359	76.3094	0.00238925	6	127337603	127337632	30	-	0.648221	0.951872	0.396104	0.719626
ENSRNOG00000056728	4	1169.11	7.71753e-05	0.113922	0.735722	0.981522	60.5559	60.8289	-0.00649067	X	156288218	156288326	109	+	0.0964029	0.309659	0.0763889	0.271137
ENSRNOG00000030628	1	1952.77	0.000877758	35.0667	3.18602e-09	5.00511e-07	74.4395	82.2478	-0.143908	10	56271257	56271936	680	-	0.308176	0.27709	0.275	0.246269
ENSRNOG00000005890	4	3487.44	3.34712e-05	2.24723	0.133854	0.716353	102.423	101.472	0.0134603	4	98032404	98032493	90	+	0.421603	0.507614	0.496644	0.643979
ENSRNOG00000016383	3	521.746	0.000230415	0.670331	0.412936	0.920048	40.0653	40.7067	-0.0229113	17	85357753	85357816	64	+	0.55122	0.465608	0.490323	0.381679
ENSRNOG00000016665	4	62.7164	0.0028681	0.186377	0.665949	0.972908	14.6024	14.1899	0.0413438	4	120849893	120850025	133	+	0.252632	0.188811	0.320513	0.234875
ENSRNOG00000008062	7	87.3756	0.000575209	0.0991853	0.752809	0.9834	16.6121	16.8613	-0.0214869	4	113893273	113893431	159	+	0.215223	0.286195	0.377246	0.452381
ENSRNOG00000018993	12	474.238	0.00112044	4.16514	0.0412639	0.452793	39.9084	37.8795	0.0752771	1	170584474	170584604	131	+	0.409326	0.233677	0.217054	0.116915
ENSRNOG00000019834	13	10523.6	0.000161224	0.903641	0.341807	0.891143	159.671	160.432	-0.00685347	9	17822936	17823163	228	+	0.0182138	0.012621	0.0135706	0.0123839
ENSRNOG00000056765	6	2714.69	2.90087e-05	2.96099	0.0852959	0.614331	91.0264	89.8828	0.0182401	X	156440270	156440316	47	-	0.171533	8.91667	0.106849	7.14286
ENSRNOG00000016591	2	365.522	0.000154567	0.0160123	0.899305	0.994157	34.7967	34.8793	-0.00341858	2	28357641	28357699	59	-	0.181208	0.0913242	0.207792	0.12831
ENSRNOG00000014674	13	73.1192	0.00613485	0.157282	0.691672	0.976618	15.4852	15.8824	-0.0365345	2	123275281	123275623	343	+	1.96875	4	1.73684	2.3
ENSRNOG00000019294	6	138.419	0.000606108	0.260377	0.609862	0.964424	21.7763	21.3967	0.0253744	9	82413136	82413231	96	+	0.474419	0.671429	0.354067	0.675214
ENSRNOG00000013445	5	245.693	0.000211421	3.23637	0.0720201	0.575	29.2458	27.9049	0.0677118	7	143938339	143938432	94	-	0.909091	0.511278	0.913043	0.260504
ENSRNOG00000001708	5	377.7	0.000169045	1.51442	0.218465	0.813053	35.6384	34.9344	0.028787	11	84058851	84059000	150	-	0.163609	0.12848	0.161692	0.126516
ENSRNOG00000015860	5	79.5001	0.00156687	4.37283	0.0365162	0.428487	16.1209	14.3356	0.169333	1	80066590	80066678	89	-	0.537634	0.559671	0.732955	0.680851
ENSRNOG00000020201	5	164.555	0.000390764	2.31968	0.127746	0.704967	23.8866	22.7155	0.0725237	1	220471473	220471511	39	+	0.130053	0.135472	0.233108	0.193662
ENSRNOG00000032441	13	104.796	0.00516353	0.823639	0.364118	0.901595	18.1432	17.1234	0.0834659	7	2729777	2729883	107	+	0.414201	0.436019	0.474419	0.549206
ENSRNOG00000033508	26	448.693	0.000140207	1.32409	0.249859	0.839803	38.8462	37.973	0.0327983	10	57234041	57234204	164	+	0.711111	1.08219	1.26316	0.965217
ENSRNOG00000003495	36	700.255	0.000707389	0.105086	0.745809	0.982344	47.6676	47.9727	-0.00920567	10	63653048	63653176	129	+	0.193237	0.110828	0.225527	0.110236
ENSRNOG00000015134	6	331.79	0.000218804	0.0579398	0.809782	0.988432	32.5655	32.3574	0.00924667	7	144105456	144105572	117	-	0.183746	1.73529	0.229947	1.49533
ENSRNOG00000015140	6	58.6122	0.000831134	0.98038	0.322105	0.882161	14.2005	13.4597	0.077292	2	219623658	219623764	107	-	0.723214	1.25	0.723404	1.07143
ENSRNOG00000053060	42	228.658	0.000747558	1.51254	0.218752	0.81341	25.2977	26.3123	-0.0567295	7	58423444	58423581	138	+	0.209302	0.732984	0.204312	0.725869
ENSRNOG00000061373	14	76.0884	0.000716849	0.0693258	0.792321	0.987087	14.8739	15.0675	-0.018658	4	113883208	113883477	270	+	0.385135	1.01667	0.521368	0.890909
ENSRNOG00000011007	11	154.303	0.000385731	0.33738	0.561346	0.957093	22.8373	22.3907	0.0284944	10	105513227	105513377	151	-	0.16443	0.223684	0.257042	0.266881
ENSRNOG00000021017	6	274.865	0.000262926	0.883311	0.347296	0.894176	29.878	30.564	-0.0327503	1	101685749	101685821	73	+	0.401241	0.414013	0.447727	0.414286
ENSRNOG00000021689	10	178.489	0.000852546	0.0981876	0.754016	0.983697	23.3324	23.5637	-0.0142263	1	219408414	219408504	91	-	0.358779	0.283988	0.210526	0.165501
ENSRNOG00000022368	13	443.188	0.00347496	0.407488	0.523247	0.948315	37.6922	38.525	-0.0315266	16	20881062	20881439	378	+	0.62963	1.4	1.78378	4.25397
ENSRNOG00000023639	3	83.2408	0.000923311	0.00087265	0.976433	0.999338	16.6781	16.7168	-0.00333915	10	15099971	15100094	124	+	0.648	0.264368	1.03448	0.319797
ENSRNOG00000020715	16	714.101	0.000118779	1.36281	0.243051	0.834346	48.6592	47.8012	0.0256656	1	226674509	226674716	208	+	0.0531582	0.152493	0.0741365	0.215447
ENSRNOG00000046128	15	181.963	0.000458229	0.0900696	0.764089	0.984535	24.48	24.7466	-0.0156277	9	9713381	9713464	84	+	0.545455	0.526667	0.690909	0.527778
ENSRNOG00000011667	4	425.79	0.000406903	0.769347	0.380419	0.90837	37.9319	37.2194	0.0273576	4	7262653	7262792	140	+	0.0912125	0.0383481	0.0990566	0.0415531
ENSRNOG00000034102	13	307.178	0.000180432	4.04851	0.0442102	0.468117	29.6851	31.2484	-0.0740417	7	12219450	12219566	117	-	0.329825	0.177419	0.278731	0.137143
ENSRNOG00000017564	13	215.315	0.00122547	0.0481299	0.82635	0.989165	26.5485	26.3477	0.0109537	5	173087065	173087160	96	-	0.680328	0.808564	0.703125	0.760331
ENSRNOG00000019228	8	655.417	0.000114847	0.089908	0.764294	0.98454	46.0778	46.3223	-0.00763533	16	20422035	20422143	109	+	0.507389	0.214286	0.474403	0.185065
ENSRNOG00000020022	6	147.74	0.00415173	0.530059	0.466582	0.934302	21.7086	20.9773	0.049434	10	89004750	89004839	90	-	2.96774	1.15447	3	1.05714
ENSRNOG00000014742	17	122.519	0.0017878	1.54957	0.213199	0.809007	20.2071	19.1346	0.0786802	10	62690562	62690616	55	+	1.04918	0.155556	0.965035	0.138978
ENSRNOG00000019587	12	1005.21	0.000114252	8.38646	0.00378027	0.106591	56.7002	54.4256	0.0590677	9	82453435	82453499	65	-	0.104651	0.0920162	0.0888291	0.059816
ENSRNOG00000046502	16	1221.78	0.000742943	0.732755	0.391992	0.912871	63.0813	62.0904	0.0228434	9	10440373	10440590	218	+	0.246468	0.260073	0.338742	0.315789
ENSRNOG00000032394	9	183.071	0.000278243	76.3654	2.35749e-18	9.97663e-16	19.0054	25.9187	-0.447579	7	130346767	130346969	203	-	0.363388	0.829897	0.35	0.855072
ENSRNOG00000016150	6	94.3723	0.000612274	0.738574	0.390118	0.911925	18.0417	17.3599	0.0555723	8	116346252	116346302	51	+	0.316901	0.295732	0.353211	0.283843
ENSRNOG00000020201	4	201.547	0.000286095	1.04444	0.306791	0.874523	26.071	25.2968	0.0434885	1	220471240	220471344	105	+	0.135472	0.0678337	0.260563	0.0942761
ENSRNOG00000020189	4	137.277	0.00588889	0.0295842	0.863437	0.991356	21.3183	21.5326	-0.0144295	15	34362322	34362715	394	-	0.244262	0.737705	0.265734	0.784091
ENSRNOG00000011373	6	403.797	0.00172496	0.0209692	0.884863	0.993119	36.645	36.4162	0.00903606	15	52237502	52237637	136	+	0.312	0.23125	0.305344	0.292247
ENSRNOG00000043388	5	625.978	0.00057189	3.96694	0.0464021	0.478291	46.0592	44.2427	0.0580503	1	100995082	100995256	175	+	0.111261	0.0382036	0.135857	0.0572451
ENSRNOG00000053075	7	109.791	0.00141517	0.219777	0.63921	0.96858	19.1727	18.7182	0.0346169	1	213874293	213874360	68	+	0.771084	0.685393	0.895522	0.709877
ENSRNOG00000011375	6	169.854	0.0120339	0.112284	0.737558	0.981781	24.0736	23.4514	0.0377796	10	13963504	13963643	140	-	0.246795	0.1875	0.249221	0.163205
ENSRNOG00000013583	2	92.2171	0.00292729	0.548088	0.4591	0.931951	17.0942	16.4454	0.0558252	9	46092707	46092804	98	-	0.934426	1.66667	0.78481	0.632184
ENSRNOG00000018967	11	113.208	0.000682089	1.17141	0.279112	0.858544	18.3539	19.1992	-0.0649621	19	43674391	43674547	157	-	0.53944	0.695364	0.648863	0.841791
ENSRNOG00000021390	8	225.552	0.00135409	1.8188	0.177456	0.775808	26.644	27.7813	-0.0603066	1	78072770	78072919	150	+	0.504132	0.73913	0.477876	0.635036
ENSRNOG00000001410	13	161.039	0.000377317	0.832165	0.361647	0.901104	22.2853	22.9888	-0.0448372	12	22239658	22239829	172	-	0.180593	0.198238	0.291506	0.33677
ENSRNOG00000005766	5	547.72	0.000455	3.11648	0.0775039	0.591028	42.5936	41.1349	0.0502734	3	147785467	147785568	102	+	0.22467	0.261011	0.289902	0.260372
ENSRNOG00000008017	8	318.475	0.000195699	8.4028e-06	0.997687	1	32.573	32.591	-0.000794971	4	7286012	7286108	97	+	0.129989	0.286041	0.105714	0.284615
ENSRNOG00000010239	2	3565.8	3.37214e-05	0.974929	0.323454	0.882971	102.841	103.289	-0.00627538	4	119750084	119750282	199	-	0.213178	0.32646	0.197581	0.27459
ENSRNOG00000020130	16	254.875	0.00021902	0.166524	0.68322	0.975295	28.752	28.3625	0.0196791	1	81783945	81783987	43	+	0.175	0.189802	0.127451	0.145516
ENSRNOG00000009350	1	1436.78	0.000420229	0.240908	0.623551	0.966317	63.7205	63.3792	0.00774763	10	64865805	64866823	1019	-	0.0772834	0.261194	0.129854	0.441315
ENSRNOG00000023363	4	317.325	0.000263474	1.54802	0.213428	0.809254	31.5321	32.4602	-0.0418515	4	157561299	157561404	106	+	0.369668	0.305556	0.300319	0.3
ENSRNOG00000010448	12	372.831	0.000279149	36.2022	1.7787e-09	2.9064e-07	37.2954	32.5906	0.19454	7	12668238	12668275	38	-	0.475845	0.108565	0.447514	0.105867
ENSRNOG00000025518	13	135.7	0.000406478	0.107601	0.742893	0.982232	20.8999	20.6327	0.0185579	15	34172719	34172828	110	+	0.106007	0.24183	0.0900409	0.277419
ENSRNOG00000016560	6	217.242	0.000858348	0.386274	0.534264	0.9514	26.5417	25.9739	0.0311965	17	15857903	15857974	72	+	0.192893	0.416667	0.342308	0.51875
ENSRNOG00000026474	11	568.399	0.000125512	5.63602	0.0175951	0.291424	42.1934	43.9909	-0.0601864	6	26661268	26661369	102	-	0.0582602	0.059176	0.0608993	0.0577034
ENSRNOG00000010557	5	851.361	0.000244232	0.513351	0.473692	0.936254	52.8291	52.1687	0.0181472	10	94453666	94453763	98	-	0.104326	0.121721	0.10789	0.120752
ENSRNOG00000052111	2	259.653	0.000689344	0.146723	0.701687	0.977534	29.5744	29.2682	0.0150166	16	21101242	21101371	130	-	0.162844	0.336788	0.247917	0.505155
ENSRNOG00000017346	10	56.0868	0.00402055	0.00404996	0.949257	0.998315	13.6409	13.7058	-0.00685114	3	177324435	177324503	69	+	0.315271	0.325	0.439759	0.402116
ENSRNOG00000007939	12	94.3886	0.000523816	9.79253	0.00175222	0.0599684	16.0659	18.4844	-0.20231	7	116925843	116925970	128	-	0.265683	0.283636	0.263158	0.341014
ENSRNOG00000020266	9	13466.1	4.98923e-05	0.375658	0.539936	0.951916	177.697	177.389	0.00250101	7	11405273	11405454	182	-	0.0975866	0.041733	0.0845934	0.033188
ENSRNOG00000014294	3	168.152	0.000355822	0.0124117	0.911293	0.995069	23.3881	23.4913	-0.00635247	4	157239269	157239320	52	-	0.642384	3.41667	0.851648	8.22222
ENSRNOG00000010993	5	120.143	0.00106677	0.0391105	0.84323	0.990576	20.0897	19.9255	0.0118403	3	164976010	164976035	26	-	2.18919	1.01408	1.52	0.723077
ENSRNOG00000019506	8	527.333	0.000101711	4.21422	0.0400864	0.446108	40.7898	42.2576	-0.0510013	9	82441065	82441167	103	+	0.579327	0.197952	0.622905	0.220217
ENSRNOG00000060703	6	152.163	0.000440002	2.61612	0.105783	0.661331	22.6252	21.3784	0.0817762	7	140761107	140761189	83	+	0.825893	0.417112	0.883598	0.55
ENSRNOG00000003131	4	484.286	0.000336662	0.561322	0.453728	0.930699	39.6088	40.1582	-0.0198745	10	13875562	13875681	120	-	0.327791	0.313386	0.315271	0.328413
ENSRNOG00000004992	13	181.149	0.00104278	114.973	7.97763e-27	6.16344e-24	20.2872	29.299	-0.530283	14	104500353	104500519	167	+	0.849741	0.219462	0.819444	0.159091
ENSRNOG00000005301	8	440.365	0.000224555	0.858313	0.354211	0.897532	38.3436	37.6488	0.0263825	6	26549503	26549579	77	+	0.130693	0.204427	0.184843	0.20739
ENSRNOG00000005513	5	714.697	8.26092e-05	5.50094	0.0190063	0.303891	46.9275	48.627	-0.0513247	6	104613017	104613086	70	+	0.266667	0.149123	0.234155	0.0947177
ENSRNOG00000020130	27	402.549	0.000157652	0.236777	0.626544	0.966913	36.0357	35.5712	0.0187169	1	81792938	81793063	126	+	0.171795	0.434615	0.159483	0.345494
ENSRNOG00000025496	18	619.825	9.98633e-05	0.0482166	0.826196	0.989165	44.6258	44.7401	-0.00369067	10	7011721	7011826	106	+	0.0886076	0.211144	0.124528	0.19697
ENSRNOG00000000774	38	44.9992	0.00111273	1.94831	0.162769	0.757559	12.1925	11.0953	0.136044	20	1981131	1981254	124	-	0.537634	0.311715	0.555556	0.325867
ENSRNOG00000007842	11	750.202	0.000757742	0.177641	0.673409	0.973662	48.987	49.4895	-0.0147233	4	113889698	113889816	119	+	0.655267	0.142259	0.700811	0.0934761
ENSRNOG00000019497	1	786.788	0.000147909	0.280105	0.596632	0.962241	49.9124	49.5333	0.0110008	1	170652294	170652651	358	-	0.339261	0.0793651	0.360341	0.131868
ENSRNOG00000049683	10	1251.6	0.00038174	0.0881128	0.76659	0.985026	63.141	62.8989	0.00554281	9	11054324	11055285	962	+	0.028749	0.225309	0.0362296	0.396601
ENSRNOG00000060869	5	992.164	0.000257274	0.0029689	0.956547	0.99832	56.1829	56.3074	-0.00319526	X	156717721	156717909	189	+	0.365285	0.177596	0.353022	0.189979
ENSRNOG00000023363	5	412.904	0.000145813	3.80008	0.0512502	0.498779	36.7874	35.3973	0.0555725	4	157561587	157561692	106	+	0.248731	0.232227	0.281356	0.214058
ENSRNOG00000027513	21	82.1721	0.000572419	0.555524	0.456069	0.931137	16.0007	16.6007	-0.0531038	3	176849989	176850074	86	+	0.584746	0.745098	0.592	0.768595
ENSRNOG00000001991	3	1947.21	0.000194111	0.502517	0.478396	0.937538	78.0856	77.4101	0.0125345	11	32082856	32082968	113	-	0.0477658	0.0461768	0.0600203	0.0502545
ENSRNOG00000018220	47	476.57	0.000266571	0.277057	0.598637	0.962607	39.5107	39.9213	-0.014916	2	199921294	199921431	138	-	0.145299	0.310345	0.182104	0.460481
ENSRNOG00000019207	27	105.757	0.00100247	0.00462376	0.945787	0.997943	18.8014	18.8122	-0.000827969	1	100330436	100330504	69	+	0.245353	0.644628	0.245353	0.529915
ENSRNOG00000020595	3	8572.13	4.6902e-05	0.591982	0.441654	0.927492	149.828	149.401	0.00411829	1	101117599	101117674	76	-	0.101365	0.096	0.108945	0.106653
ENSRNOG00000029386	3	293.62	0.00218523	1.4696	0.225409	0.818949	25.4769	26.6729	-0.0661811	20	3147640	3147891	252	+	0.714286	0.545455	0.675969	0.576046
ENSRNOG00000025518	6	147.958	0.00170893	1.03383	0.309261	0.87531	21.44	22.3201	-0.0580371	15	34170574	34170671	98	+	0.380261	0.44709	0.334503	0.50783
ENSRNOG00000013360	11	1712.04	6.24915e-05	0.904328	0.341624	0.891116	73.1786	72.4883	0.0136731	8	23023478	23023630	153	+	0.0888889	0.0431165	0.106397	0.0546053
ENSRNOG00000059202	8	461.597	0.000177666	0.0682738	0.793867	0.987087	38.758	38.937	-0.00664881	13	101732522	101732557	36	-	0.273913	0.349057	0.196787	0.348718
ENSRNOG00000005334	4	174.519	0.00584364	0.223601	0.63631	0.968338	23.829	24.3464	-0.0309886	3	33006643	33006797	155	+	0.5	0.384236	0.368421	0.380952
ENSRNOG00000020130	31	393.142	0.0017542	0.59775	0.439438	0.926777	35.8698	34.8966	0.0396855	1	81794023	81794098	76	+	0.0704762	0.101824	0.0672269	0.0444444
ENSRNOG00000052305	4	185.039	0.000358427	0.0332453	0.855321	0.99129	24.9213	24.7783	0.00830512	8	122641495	122641622	128	-	0.363946	0.666667	0.355102	0.688
ENSRNOG00000002270	11	703.239	0.000100183	272.439	3.33753e-61	1.02615e-57	53.7559	41.5948	0.370021	14	11202513	11202669	157	+	0.395556	0.401316	0.369085	0.431095
ENSRNOG00000001861	2	699.138	0.000277889	0.947588	0.330334	0.885658	45.8985	45.2397	0.0208584	11	88090934	88091562	629	-	0.101163	0.378549	0.125654	0.503356
ENSRNOG00000015800	5	129.41	0.000431305	4.2758	0.0386588	0.43989	20.8756	19.3339	0.110683	19	37261440	37261609	170	+	0.842105	0.881944	1.33333	0.90991
ENSRNOG00000020608	4	415.268	0.000156155	0.132165	0.716198	0.979514	36.9616	36.6792	0.0110668	8	21907085	21907135	51	+	1.2807	0.73913	0.864516	0.490566
ENSRNOG00000008555	2	5783.76	2.16903e-05	0.164754	0.684817	0.975641	126.89	127.081	-0.00217607	5	16706540	16706613	74	-	0.17035	0.234875	0.1	0.128647
ENSRNOG00000021176	8	93.5305	0.00063037	2.48125	0.115211	0.680971	17.11	18.3532	-0.101193	2	198305855	198305942	88	+	0.736364	0.527397	0.758621	0.554455
ENSRNOG00000026474	28	689.728	0.000371573	0.00643982	0.93604	0.996536	47.1556	47.2281	-0.00221537	6	26667961	26668207	247	-	0.24	0.236753	0.333333	0.316498
ENSRNOG00000049142	1	241.23	0.000484611	0.938043	0.332782	0.887148	28.8138	27.9848	0.0421159	9	10972351	10972602	252	-	0.893491	0.819277	1.34082	0.971631
ENSRNOG00000015999	1	606.84	0.000124284	1.7273	0.188756	0.787593	43.6022	42.6963	0.030292	7	12401207	12401946	740	-	0.270608	0.5197	0.357995	0.642384
ENSRNOG00000016071	4	446.389	0.00178759	1.52201	0.217316	0.812509	37.6301	39.1004	-0.0552963	4	157363173	157363290	118	-	0.197143	0.150456	0.32459	0.170846
ENSRNOG00000023668	5	351.515	0.000262032	0.0143077	0.904788	0.99441	34.0766	33.9804	0.00408017	1	221117171	221117313	143	-	0.460606	0.139373	0.421769	0.214765
ENSRNOG00000050381	3	149.458	0.000723644	0.000274881	0.986772	1	22.0928	22.0943	-0.000101621	9	10290386	10290482	97	-	0.607735	0.888554	0.634241	0.776018
ENSRNOG00000000417	26	516.655	0.000129266	1.41463	0.234289	0.827437	40.7437	41.6481	-0.0316746	1	167089267	167089383	117	+	0.335456	0.312217	0.39322	0.384279
ENSRNOG00000009946	14	499.714	0.00127445	0.128494	0.719999	0.979747	40.0035	40.5201	-0.0185101	8	22768534	22768686	153	+	0.198238	0.172205	0.25	0.232787
ENSRNOG00000020843	1	3680.37	3.2976e-05	0.0301956	0.862047	0.991303	100.151	100.063	0.00127515	1	101448437	101448522	86	-	0.0721311	0.270017	0.06588	0.179411
ENSRNOG00000049531	30	476.644	0.000387948	12.8185	0.000343204	0.0161731	38.1578	41.1134	-0.107631	8	117291235	117291351	117	+	0.348066	0.757576	0.416981	0.696078
ENSRNOG00000011427	15	1024.91	6.92848e-05	0.0601299	0.806291	0.988432	56.8867	57.0554	-0.00427181	15	52255704	52255869	166	+	0.0825397	0.342246	0.111465	0.385307
ENSRNOG00000012960	7	239.887	0.000260953	0.202686	0.652561	0.971369	22.5789	22.9062	-0.020767	3	2583326	2583501	176	-	0.646739	0.626087	0.59802	0.606918
ENSRNOG00000013360	14	982.907	0.00212695	0.568571	0.450827	0.93009	55.5675	56.672	-0.0283944	8	23024452	23024541	90	+	0.0758547	0.0566038	0.104052	0.0918033
ENSRNOG00000026474	44	463.726	0.000144956	1.95843	0.161681	0.75703	39.3641	38.2808	0.0402614	6	26679859	26679998	140	-	0.271111	0.414966	0.197133	0.358289
ENSRNOG00000033915	6	736.101	0.000124552	10.5089	0.00118799	0.0441482	47.8306	50.2952	-0.0724869	7	117760624	117760703	80	+	0.44473	0.205543	0.460606	0.216342
ENSRNOG00000002618	22	964.073	0.000138949	0.0496398	0.823691	0.989165	54.3723	54.1758	0.0052223	13	68717980	68718204	225	+	0.141079	0.712418	0.103118	0.452703
ENSRNOG00000008578	8	361.254	0.000274576	0.115155	0.73435	0.981357	34.6522	34.3683	0.0118668	X	1710679	1710799	121	-	0.317181	0.424731	0.277844	0.27592
ENSRNOG00000012207	38	840.416	0.000151073	0.5982	0.439266	0.926721	52.5243	52.0233	0.0138259	9	37959567	37959893	327	-	0.249042	0.0931264	0.2263	0.134551
ENSRNOG00000023363	6	399.052	0.000182693	0.130182	0.718243	0.979747	35.6083	35.8803	-0.010978	4	157561899	157562046	148	+	0.255692	0.565144	0.366359	0.677966
ENSRNOG00000028461	7	841	7.6352e-05	3.07965	0.0792777	0.597242	51.2981	52.5841	-0.0357229	16	7099385	7099472	88	-	0.108527	0.267705	0.154672	0.326748
ENSRNOG00000012482	13	432.524	0.000163496	4.13559	0.0419903	0.456986	33.4718	35.1067	-0.0687978	19	9773960	9774080	121	-	0.0561555	0.0979284	0.0830235	0.124016
ENSRNOG00000028227	3	40.1334	0.0333687	4.00005	0.0454988	0.474434	10.0653	12.8281	-0.349924	16	7107629	7107752	124	+	0.656338	0.238636	0.76	0.31746
ENSRNOG00000049281	7	243.291	0.00038402	0.0519328	0.819734	0.988794	27.6662	27.8477	-0.0094336	2	188519721	188519955	235	+	0.385965	0.289941	0.597015	0.296943
ENSRNOG00000006305	8	1714.81	0.000110367	23.4986	1.25005e-06	0.000119496	66.7324	64.4229	0.0508144	7	138094529	138094587	59	-	0.153539	0.169585	0.0823224	0.101786
ENSRNOG00000008392	19	369.522	0.000186758	1.49086	0.222083	0.816538	34.421	35.37	-0.0392354	7	130274947	130275074	128	-	0.103746	0.110629	0.111245	0.160896
ENSRNOG00000052539	20	160.492	0.000346312	1.19583	0.274157	0.855456	23.4593	22.6855	0.048386	7	140979693	140979788	96	+	0.385542	0.62141	0.390625	0.589666
ENSRNOG00000018870	4	396.97	0.00200455	0.113096	0.736647	0.981609	35.3738	35.0778	0.0121247	2	187397747	187398100	354	-	0.39726	0.525424	0.323529	0.318471
ENSRNOG00000018987	1	1076.22	0.000741451	4.45088	0.0348832	0.419386	56.3158	58.0334	-0.0433437	1	156294519	156294733	215	-	0.500998	0.50315	0.496756	0.541985
ENSRNOG00000023520	6	1280.79	8.59219e-05	0.825014	0.363718	0.901595	63.5906	64.1653	-0.012978	7	2771842	2772030	189	+	0.070609	0.0595691	0.0895731	0.0907173
ENSRNOG00000020271	3	811.467	0.000129486	19.9743	7.84912e-06	0.000624345	49.799	53.0177	-0.0903586	1	199846913	199847036	124	-	0.129707	0.228723	0.0752257	0.139905
ENSRNOG00000007436	8	161.259	0.00029844	1.40128	0.236509	0.829413	23.066	22.1701	0.0571545	10	13591440	13591498	59	-	0.235294	0.563025	0.247525	0.675799
ENSRNOG00000022432	6	5017.01	1.73353e-05	0.215107	0.642794	0.969378	118.018	117.862	0.00190614	16	20693590	20693742	153	+	0.0244556	0.142857	0.0211227	0.0986938
ENSRNOG00000034066	7	10122.9	2.02946e-05	0.03179	0.858489	0.99129	142.507	142.469	0.000385965	8	44992223	44992421	199	+	0.10306	0.0669701	0.0682171	0.0328982
ENSRNOG00000001815	3	1604.94	4.38068e-05	0.512812	0.473924	0.93627	68.6912	68.1951	0.0104577	11	81375113	81375192	80	-	0.223729	0.185093	0.136261	0.173963
ENSRNOG00000008052	9	135.327	0.00234576	0.0499121	0.823216	0.989165	21.1969	21.0285	0.0115056	5	159519382	159519461	80	+	0.16129	0.628866	0.25	0.801587
ENSRNOG00000011329	11	3991.57	2.33743e-05	1.78282	0.181803	0.780894	108.068	108.967	-0.0119562	8	64496091	64496243	153	+	0.0585652	0.0431472	0.111604	0.0777521
ENSRNOG00000019873	7	139.001	0.000536692	0.174995	0.67571	0.973882	21.4564	21.0868	0.0250667	1	225132843	225133013	171	+	0.597701	0.406667	0.873016	0.522523
ENSRNOG00000011404	8	430.697	0.00190916	1.23718	0.266015	0.850518	36.9781	38.2547	-0.0489644	7	130407026	130407139	114	-	0.171474	0.205128	0.151563	0.165049
ENSRNOG00000056728	7	1203.22	0.000175025	3.23448	0.0721034	0.575387	62.0319	60.6148	0.0333418	X	156291317	156291442	126	+	0.886179	0.124128	1.01458	0.102957
ENSRNOG00000017904	5	447.071	0.00021043	0.59703	0.439714	0.926958	38.0882	37.511	0.0220298	17	24018980	24019064	85	+	0.43038	0.675676	0.443548	0.54955
ENSRNOG00000023053	9	66.2221	0.00100338	0.00747573	0.931099	0.996173	14.919	14.8498	0.00670827	1	35294900	35294939	40	+	6.45455	1.24242	8.07692	1.08333
ENSRNOG00000036839	12	9100.74	8.20984e-05	2.27682	0.131321	0.711072	150.438	149.113	0.0127666	7	144869228	144869926	699	+	0.0704463	0.872549	0.0640625	0.809524
ENSRNOG00000007842	7	500.066	0.000172766	0.627764	0.428177	0.924623	40.5337	39.9792	0.0198738	4	113888794	113888860	67	+	0.0367454	0.288479	0.0445318	0.278722
ENSRNOG00000057813	42	206.709	0.0012586	0.744143	0.388337	0.91119	26.051	25.2548	0.0447777	6	26481942	26482058	117	+	0.223881	0.292793	0.232068	0.321918
ENSRNOG00000019299	10	286.258	0.000181335	0.258347	0.611258	0.964455	30.7855	30.3864	0.0188229	3	151258050	151258160	111	-	0.318182	0.235294	0.47619	0.391586
ENSRNOG00000042728	4	154.539	0.0004212	0.838431	0.359846	0.900539	22.303	22.8796	-0.0368211	1	198933557	198933625	69	+	0.386957	0.415929	0.595238	0.557457
ENSRNOG00000047628	16	464.853	0.000369174	4.73694	0.0295215	0.386476	37.9978	39.8032	-0.0669701	9	10021108	10021196	89	+	0.780374	0.418231	0.865672	0.382488
ENSRNOG00000049531	4	300.239	0.00155535	0.0220949	0.881835	0.992911	31.6427	31.4885	0.007047	8	117282743	117282775	33	+	1.77333	0.377451	1.72414	0.472081
ENSRNOG00000002914	4	247.592	0.00326519	0.646799	0.421259	0.922769	28.6988	27.8146	0.0451477	19	25804823	25804959	137	+	0.103189	0.441125	0.138365	0.423453
ENSRNOG00000019332	4	484.347	0.000141194	0.249355	0.617529	0.965594	39.9083	39.5373	0.0134718	9	17200102	17200170	69	-	0.291228	0.067	0.249158	0.0724638
ENSRNOG00000019959	7	48.1811	0.00181059	0.268944	0.604041	0.963592	12.3068	12.7149	-0.0470579	1	100601758	100601777	20	+	1.18254	0.266925	1.05576	0.322691
ENSRNOG00000023403	2	198.633	0.000326029	2.42019	0.11978	0.690101	24.9028	26.0816	-0.0667248	16	19897469	19897716	248	+	0.219031	0.452381	0.330233	0.472222
ENSRNOG00000053172	2	1626.42	8.69927e-05	5.31943	0.0210889	0.322651	70.7173	72.2569	-0.0310726	X	156996148	156996213	66	-	0.0405457	0.0471204	0.0383264	0.0279595
ENSRNOG00000061572	8	234.112	0.000307435	0.738568	0.39012	0.911925	27.6513	28.2835	-0.0326169	7	141360720	141360881	162	+	0.389262	0.158576	0.424528	0.225806
ENSRNOG00000006037	18	76.3952	0.000655433	44.0776	3.1562e-11	6.63176e-09	16.1623	11.7732	0.457123	3	129779350	129779366	17	+	0.844898	1.15152	0.824513	1.10288
ENSRNOG00000013479	4	508.625	0.000109462	1.44411	0.229475	0.823268	40.434	41.378	-0.0332958	3	119712398	119712447	50	+	0.931818	0.22973	0.872727	0.182482
ENSRNOG00000017871	9	105.632	0.00747521	0.569071	0.450628	0.930085	18.8687	17.9973	0.0682175	8	50234637	50234745	109	-	0.255245	0.375	0.395349	0.49789
ENSRNOG00000019164	17	684.409	8.00348e-05	0.104869	0.746063	0.982344	47.2381	47.5301	-0.00889141	X	1733657	1733803	147	-	0.264241	0.125984	0.456681	0.207039
ENSRNOG00000019587	1	4383.96	0.000437228	0.0486963	0.825348	0.989165	110.743	111.055	-0.00405822	9	82446633	82447204	572	-	0.037284	0.119892	0.0419033	0.0953399
ENSRNOG00000054274	10	479.906	0.000146032	2.37483	0.123305	0.696385	39.0442	40.232	-0.0432344	7	140322285	140322436	152	+	0.156785	0.195349	0.174825	0.165672
ENSRNOG00000016256	17	49.6363	0.00386932	0.658836	0.416971	0.92162	13.1138	12.3928	0.0815847	16	19729159	19729173	15	+	0.80315	0.574468	0.766129	0.493421
ENSRNOG00000019712	7	154.028	0.000346473	0.0687486	0.793168	0.987087	22.4933	22.6747	-0.0115877	5	173333913	173334051	139	+	1.65	4.54762	2.02941	3.36585
ENSRNOG00000020618	6	7508.01	0.000234544	0.465558	0.495038	0.941603	141.244	140.64	0.00617514	1	101121978	101122043	66	-	0.153558	0.893258	0.175532	0.96875
ENSRNOG00000010466	5	203.066	0.000268998	83.3671	6.81455e-20	3.25919e-17	27.7941	20.8813	0.412568	4	7110694	7111097	404	-	0.852359	0.378526	0.84812	0.351801
ENSRNOG00000019915	10	215.94	0.000294396	0.0992695	0.752708	0.983364	26.9087	26.6693	0.0128901	1	81435631	81435747	117	+	1.79	0.726244	1.75342	0.688506
ENSRNOG00000027456	24	209.39	0.000271771	0.381664	0.536714	0.951675	26.6618	26.1978	0.0253319	1	221684039	221684144	106	+	0.202399	0.0992908	0.214365	0.155131
ENSRNOG00000046000	7	242.877	0.000223523	0.809541	0.368256	0.903291	27.647	28.316	-0.0344944	1	80494366	80494426	61	-	0.377682	0.680251	0.39749	0.839888
ENSRNOG00000003131	19	233.676	0.000230331	4.74757	0.0293397	0.385249	28.7603	27.0547	0.0881987	10	13884193	13884250	58	-	0.253247	0.353312	0.348123	0.428571
ENSRNOG00000005034	2	672.827	0.000248995	0.140171	0.708111	0.978361	45.595	45.3062	0.00916774	7	70469930	70470126	197	-	0.0520494	0.182529	0.0560847	0.230332
ENSRNOG00000056870	6	2553.96	3.71923e-05	0.922456	0.336831	0.888786	88.3365	87.7446	0.00969997	X	156404425	156404556	132	-	0.452703	0.435917	0.598795	0.499135
ENSRNOG00000010218	3	1330.38	5.68019e-05	2.05857	0.151352	0.742406	65.618	64.6328	0.0218257	6	136004983	136005155	173	+	0.359571	0.145221	0.324468	0.113744
ENSRNOG00000019240	12	335.952	0.00149958	0.00868251	0.925761	0.995856	30.4317	30.2851	0.00696633	2	210866942	210867083	142	-	0.139241	0.134328	0.203366	0.132179
ENSRNOG00000037480	13	61.0521	0.00104371	0.450977	0.501871	0.943149	14.4465	13.9818	0.0471697	12	52070571	52070716	146	-	0.331034	0.395161	0.405229	0.579832
ENSRNOG00000018725	5	182.666	0.000397333	1.04707	0.306182	0.874178	24.9036	24.0986	0.0474048	1	199026633	199026687	55	+	1.05224	1.04065	1.00866	1.06422
ENSRNOG00000001409	3	664.568	0.000107046	2.7351	0.0981652	0.644426	45.7483	47.0237	-0.039672	12	22231897	22231935	39	+	0.477124	0.327103	0.411348	0.192893
ENSRNOG00000007808	1	3009.93	4.61832e-05	4.12232	0.042321	0.458729	94.7319	95.6654	-0.0141467	4	89149317	89150318	1002	-	0.165161	0.270292	0.152921	0.228163
ENSRNOG00000012457	6	1619.36	4.53787e-05	0.00206111	0.963789	0.998461	71.2979	71.2786	0.000390886	7	117411486	117411586	101	+	0.140038	0.0898946	0.139418	0.0880999
ENSRNOG00000055572	3	190.417	0.000265323	122.67	1.64648e-28	1.36291e-25	29.176	20.7545	0.491361	X	157004648	157004659	12	+	1.16031	0.717172	1.30693	0.648318
ENSRNOG00000007506	2	192.547	0.000728615	1.17593	0.278185	0.858081	24.902	25.6638	-0.0434742	5	39251804	39251907	104	+	0.935065	0.45	1.2	0.546875
ENSRNOG00000019612	7	53.6732	0.0132359	0.359412	0.548833	0.953791	13.387	12.805	0.0641259	10	15154526	15154590	65	-	0.849462	1.27119	1.03409	1.27273
ENSRNOG00000001815	9	1242.1	8.05797e-05	20.9109	4.8115e-06	0.000400484	61.6324	58.2263	0.0820179	11	81378159	81378298	140	-	0.178384	0.0502467	0.174518	0.0375226
ENSRNOG00000006304	6	541.808	0.000674497	1.45138	0.228307	0.821701	41.7612	40.6272	0.0397155	7	60727835	60727931	97	-	2.03185	0.47027	2.25455	0.461538
ENSRNOG00000012811	8	548.737	0.000100464	2.70386	0.100105	0.649235	41.1554	42.3769	-0.0421939	3	111058881	111059006	126	+	0.207156	0.320312	0.15198	0.230441
ENSRNOG00000052959	3	215.813	0.000456318	3.35257	0.0671002	0.557792	25.5086	26.8158	-0.0720983	17	45283850	45284256	407	-	0.44375	0.792683	0.395349	0.813333
ENSRNOG00000006494	3	134.636	0.000714024	0.26971	0.603527	0.963433	20.3334	20.7303	-0.0278919	10	89069760	89069872	113	+	1.48	0.780488	1.01587	0.616822
ENSRNOG00000031778	11	184.412	0.00151586	0.00271101	0.958475	0.998324	24.8266	24.6453	0.0105751	2	187537856	187538026	171	+	0.448529	0.268493	0.563889	0.273486
ENSRNOG00000008812	10	413.849	0.000301511	0.258915	0.610867	0.964455	37.1849	36.7597	0.0165922	6	26872035	26872136	102	-	0.279853	0.209974	0.318393	0.273183
ENSRNOG00000011427	17	794.897	0.000111702	0.503586	0.477929	0.937507	50.611	50.0552	0.0159304	15	52256421	52256551	131	+	0.112478	0.076779	0.104058	0.0898138
ENSRNOG00000043150	2	331.859	0.00119317	4.64399	0.0311625	0.397221	31.7089	33.6255	-0.0846677	3	176476233	176476443	211	+	0.192162	0.50885	0.228571	0.536036
ENSRNOG00000005258	7	347.278	0.000165049	0.0967791	0.75573	0.983697	33.8844	33.5949	0.0123791	3	117363480	117363548	69	-	2.52632	1.53333	2.64516	1.51111
ENSRNOG00000018372	36	58.5191	0.00115928	8.49777	0.00355581	0.102063	12.8909	15.2037	-0.238065	9	16840943	16841106	164	+	1.01111	0.515924	0.9625	0.344828
ENSRNOG00000030355	42	212.331	0.000279619	8.19983	0.00418942	0.115028	27.0561	24.8337	0.123652	7	117513363	117513518	156	+	0.920168	0.42654	0.545151	0.547855
ENSRNOG00000021032	1	1227.17	0.0016666	0.0444554	0.833009	0.989165	62.7691	62.8545	-0.00196173	1	101692973	101694491	1519	-	0.0744681	1.35714	0.08	0.875
ENSRNOG00000010771	21	182.181	0.000311046	0.606246	0.436205	0.92609	24.8715	24.2571	0.0360869	10	13946007	13946159	153	+	0.451786	0.279904	0.488732	0.368098
ENSRNOG00000016603	6	675.427	0.000111921	0.196495	0.657565	0.971951	46.8501	47.224	-0.0114666	1	80205808	80205946	139	+	0.401109	0.336182	0.616487	0.518443
ENSRNOG00000019332	12	402.038	0.0001452	0.755612	0.384705	0.910056	36.5868	35.9293	0.0261616	9	17203448	17203556	109	-	0.325949	0.352357	0.37	0.380631
ENSRNOG00000021433	3	110.106	0.0008157	0.00107572	0.973836	0.999105	18.9737	18.9884	-0.00112293	5	58999242	58999471	230	-	0.583333	0.746988	0.568282	0.725275
ENSRNOG00000012985	3	621.878	0.000130755	0.620594	0.430826	0.925234	44.8752	45.4241	-0.0175425	7	143925340	143925371	32	+	0.529101	0.29661	0.58804	0.306358
ENSRNOG00000016907	8	267.201	0.000202422	0.244124	0.621243	0.965987	29.5203	29.9029	-0.0185786	1	78947818	78947916	99	-	0.440678	0.578231	0.470588	0.605442
ENSRNOG00000010921	13	138.303	0.000378058	13.8471	0.000198301	0.0102522	20.1059	22.9171	-0.188803	8	13870692	13870742	51	+	2.68571	1.02857	1.60465	1.03125
ENSRNOG00000008471	33	176.556	0.000350255	7.01501	0.00808292	0.180833	23.1158	25.2014	-0.124624	13	53020233	53020350	118	+	0.227273	0.265455	0.293808	0.325823
ENSRNOG00000016896	10	5115.36	4.62536e-05	2.88514	0.0894001	0.624905	120.48	121.324	-0.0100722	7	121299706	121299765	60	-	0.243902	0.0887231	0.2	0.0958333
ENSRNOG00000036701	3	4415.85	0.000226106	0.35466	0.551487	0.954403	113.247	112.75	0.00634292	10	109519666	109520104	439	-	0.0966399	0.0588869	0.103034	0.0461902
ENSRNOG00000055925	10	711.373	8.90769e-05	0.509371	0.475411	0.936738	47.5213	48.036	-0.0155415	7	123008138	123008459	322	+	0.115285	0.198095	0.12966	0.183333
ENSRNOG00000003125	8	461.869	0.000125026	0.116837	0.732491	0.981099	39.1699	38.9451	0.00830534	10	10764874	10764987	114	+	0.0479285	0.088806	0.0622776	0.110935
ENSRNOG00000012999	9	845.891	0.000353921	0.130652	0.717757	0.97966	52.6206	52.3036	0.00871771	4	157234370	157234446	77	+	0.324561	0.114887	0.240449	0.110963
ENSRNOG00000015085	14	262.591	0.000223842	4.35448	0.0369117	0.430746	28.9713	27.3383	0.0837	1	79998081	79998170	90	+	0.385609	0.395349	0.6112	0.625257
ENSRNOG00000037505	17	162.763	0.00040523	0.659239	0.416829	0.92162	20.6621	21.3245	-0.0455281	12	51927843	51927988	146	+	0.18239	0.171779	0.243626	0.28125
ENSRNOG00000037638	7	385.83	0.000177333	0.505743	0.476988	0.936881	35.0407	35.5575	-0.0211205	1	85475882	85475986	105	+	0.309322	0.427083	0.394464	0.522059
ENSRNOG00000003201	8	5540.16	0.000100408	0.00353582	0.952584	0.998315	125.14	125.123	0.000193523	X	72077029	72077209	181	-	0.488938	0.514925	0.423488	0.493976
ENSRNOG00000012534	2	144.857	0.00299389	1.90374	0.16766	0.763754	21.0268	22.3305	-0.0867879	14	81363017	81363206	190	+	0.194357	1.03252	0.267241	0.980769
ENSRNOG00000012568	2	922.33	6.42349e-05	0.029733	0.863098	0.991342	54.6303	54.4993	0.00346157	3	79960359	79960662	304	-	0.191336	0.29582	0.213483	0.360111
ENSRNOG00000013415	9	163.761	0.000320367	0.284295	0.5939	0.961987	23.0378	23.5609	-0.0323913	9	40985313	40985375	63	+	2.71386	0.571429	3.75676	0.707547
ENSRNOG00000025592	3	413.776	0.0001712	0.202854	0.652427	0.971369	36.9069	37.0932	-0.00726503	7	70353773	70353904	132	-	1.0733	0.693694	0.739286	0.618943
ENSRNOG00000042233	2	9267.34	2.14855e-05	3.96343	0.0464987	0.478706	154.561	154.125	0.00407689	7	2973439	2973461	23	-	0.278673	0.0866983	0.201961	0.0578512
ENSRNOG00000014268	13	411.125	0.0028006	0.033823	0.854084	0.99129	37.0739	36.7625	0.0121706	3	2657670	2657843	174	+	0.267422	0.353933	0.329386	0.432165
ENSRNOG00000027491	14	500.794	0.000133688	2.32376	0.127412	0.704333	41.0512	39.9027	0.0409377	1	245263648	245263789	142	+	0.0949367	0.135472	0.120126	0.147826
ENSRNOG00000052539	7	276.909	0.00276842	0.172064	0.678284	0.974287	29.9995	30.6556	-0.0312152	7	140969977	140970097	121	+	0.173295	0.539683	0.377419	0.748252
ENSRNOG00000027514	5	1152.93	7.27767e-05	0.22996	0.631554	0.967968	60.8133	61.062	-0.0058883	1	65540048	65540111	64	+	0.201031	0.184703	0.176316	0.150162
ENSRNOG00000030355	40	173.105	0.000700967	0.196229	0.657782	0.971951	23.5151	23.8817	-0.0223142	7	117512611	117512757	147	+	0.341912	0.272455	0.201278	0.114943
ENSRNOG00000008639	3	11436.4	0.00014783	9.13068e-06	0.997589	1	167.154	167.178	-0.000210002	7	75410539	75410669	131	-	0.0217999	0.00827764	0.0224557	0.00481404
ENSRNOG00000022753	21	287.296	0.000210476	0.0369107	0.847647	0.990947	29.272	29.1346	0.0067842	16	20409114	20409223	110	+	0.356013	0.140171	0.249721	0.0855107
ENSRNOG00000047393	7	1343.91	5.21635e-05	0.00175229	0.96661	0.998677	65.6754	65.5788	0.00212215	7	143632954	143633131	178	+	0.589744	0.192308	0.587838	0.209366
ENSRNOG00000033765	4	9620.22	4.23292e-05	76.0835	2.71916e-18	1.14429e-15	153.511	157.91	-0.040759	10	88228917	88229765	849	+	0.0292181	0.114286	0.0366599	0.0892256
ENSRNOG00000007128	3	983.02	0.000271113	0.0822033	0.774334	0.985649	55.9587	56.1848	-0.00581785	3	122804388	122804502	115	+	0.0758176	0.077381	0.0640394	0.0809816
ENSRNOG00000007235	2	4377.97	2.59761e-05	7.63591	0.00572176	0.143669	111.741	113.249	-0.0193416	10	83896433	83896611	179	-	0.0665109	0.0764526	0.0608192	0.0684597
ENSRNOG00000016961	3	7410.83	2.3257e-05	0.0452497	0.831546	0.989165	139.8	139.89	-0.000929503	2	189572825	189572933	109	-	0.163636	0.462025	0.0698152	0.258621
ENSRNOG00000019090	23	916.956	9.30949e-05	3.7633	0.0523892	0.503066	54.7663	53.314	0.0387728	2	187693290	187693610	321	+	0.445	0.418919	0.616197	0.566176
ENSRNOG00000010783	9	315.786	0.000216513	0.586931	0.443608	0.928171	32.5592	32.1418	0.0186147	16	64736615	64736680	66	+	1.54348	0.325243	1.27273	0.229787
ENSRNOG00000026716	2	173.162	0.000369486	26.6481	2.44095e-07	2.70001e-05	22.1464	26.1495	-0.239712	14	44524753	44524848	96	+	0.742857	2.1	0.815642	1.32877
ENSRNOG00000005129	2	1224.66	8.16251e-05	11.7659	0.000603255	0.0257023	61.7041	59.3373	0.0564273	7	70477135	70477411	277	-	0.363833	0.322802	0.438781	0.432762
ENSRNOG00000015578	5	158.799	0.000376335	0.340402	0.559597	0.956598	22.5792	22.1426	0.0281689	10	56460624	56460788	165	-	1.46939	0.93	1.65625	1
ENSRNOG00000016128	2	94.8622	0.000769979	3.08517	0.0790089	0.596168	16.6948	18.0716	-0.114326	7	117773948	117774095	148	+	0.857143	0.376238	0.706897	0.308176
ENSRNOG00000049511	9	158.594	0.00152802	2.93982	0.0864205	0.617046	21.9269	23.4489	-0.0968188	9	10480331	10480380	50	+	0.378486	0.238434	0.399306	0.260989
ENSRNOG00000018823	6	307.412	0.00105834	5.0609	0.0244716	0.349622	32.7146	30.5995	0.0964302	16	7257853	7257984	132	-	0.31694	0.836086	0.415663	0.836685
ENSRNOG00000010473	16	697.793	0.000110706	16.1443	5.86953e-05	0.00362854	49.1891	46.5291	0.0802043	4	147701886	147703388	1503	+	0.120521	0.336898	0.193277	0.396396
ENSRNOG00000018075	3	1141.96	5.86499e-05	1.33757	0.247463	0.83808	60.9766	60.1896	0.0187416	16	7081398	7081457	60	-	0.100806	0.136816	0.128079	0.2149
ENSRNOG00000027491	17	459.624	0.000142274	0.222856	0.636873	0.968428	39.0824	38.7132	0.013696	1	245266444	245266524	81	+	0.121639	0.846774	0.119588	0.894942
ENSRNOG00000001885	9	433.202	0.000232547	4.24813	0.0392937	0.44259	37.0643	38.4075	-0.0513583	11	86888111	86888292	182	-	0.391791	0.296367	0.501976	0.340681
ENSRNOG00000024349	8	695.548	0.000141237	2.71966	0.0991191	0.646923	47.6546	46.407	0.0382739	7	12437269	12437476	208	+	0.22905	0.55308	0.261168	0.658999
ENSRNOG00000020271	2	876.273	8.23049e-05	2.73415	0.098224	0.644594	52.5874	53.7129	-0.0305536	1	199846437	199846576	140	-	1.06061	0.644351	1.38168	0.65998
ENSRNOG00000016256	40	127.495	0.00156603	9.47216	0.00208613	0.0685617	21.6037	18.9092	0.192192	16	19751979	19752026	48	+	1.65468	0.565217	1.57513	0.637209
ENSRNOG00000028461	6	944.863	0.000872736	1.12989	0.287799	0.86385	54.4187	55.579	-0.0304379	16	7098870	7099044	175	-	0.95462	0.182724	0.869323	0.147154
ENSRNOG00000016364	4	111.929	0.000594434	0.889839	0.345521	0.892965	18.6646	17.9718	0.0545678	5	59068397	59068624	228	-	0.413043	0.543478	0.324873	0.552147
ENSRNOG00000020345	6	187.764	0.000846242	0.606182	0.436229	0.92609	22.5415	23.134	-0.0374305	16	20980977	20981093	117	+	0.384259	0.504219	0.350877	0.548855
ENSRNOG00000060912	3	410.624	0.000190748	0.14334	0.704983	0.977707	36.3567	36.0815	0.0109624	8	117298821	117298930	110	+	0.580645	0.715294	0.547771	0.717833
ENSRNOG00000012602	2	259.681	0.000967165	1.2056	0.272205	0.854262	27.6315	28.6	-0.0497048	4	176582006	176582218	213	-	0.415789	1.57895	0.428571	1.5
ENSRNOG00000020261	3	203.114	0.000274206	15.1595	9.87997e-05	0.00565742	24.5924	27.417	-0.15686	18	27562782	27562839	58	+	0.564286	0.680723	0.480519	0.672619
ENSRNOG00000017071	3	273.553	0.000262149	0.948631	0.330068	0.88552	29.7238	30.4593	-0.0352668	16	19794080	19794138	59	+	0.312057	0.262097	0.393082	0.25
ENSRNOG00000029366	2	38.115	0.00167039	2.73374	0.0982491	0.644618	10.484	11.739	-0.163117	1	198452663	198452795	133	-	1.97727	0.25641	1.63636	0.263819
ENSRNOG00000047394	10	275.143	0.00022529	0.10468	0.746284	0.982344	30.0602	29.7977	0.0126564	11	86325823	86325855	33	-	0.764368	0.203252	1.05085	0.236
ENSRNOG00000023993	8	761.993	8.89932e-05	0.0800293	0.777258	0.985761	48.8976	48.644	0.00750019	9	100176858	100177003	146	-	0.0707457	0.216	0.121069	0.324597
ENSRNOG00000005804	13	1070.4	0.000874358	0.18192	0.669729	0.973491	58.7577	58.2152	0.013382	7	119197783	119197828	46	-	0.208791	0.141252	0.2	0.162011
ENSRNOG00000053047	4	577.804	0.00173587	0.267305	0.605145	0.963696	42.3394	41.6031	0.0253081	10	86903100	86903234	135	-	0.229287	0.235644	0.176842	0.234568
ENSRNOG00000008738	8	6460.64	0.000442383	0.000387231	0.9843	0.999929	133.253	132.959	0.00318158	3	82095073	82097056	1984	+	0.105354	0.194444	0.146125	0.231884
ENSRNOG00000022741	11	363.668	0.00023128	0.191936	0.66131	0.972283	34.5411	34.8641	-0.0134275	8	22429790	22429885	96	+	0.145455	0.0992	0.230643	0.103618
ENSRNOG00000011329	13	2762.07	9.48514e-05	5.90611	0.0150884	0.265982	91.0036	92.8576	-0.0290958	8	64499492	64499658	167	+	1.14532	0.222472	1.3752	0.20566
ENSRNOG00000007895	8	466.684	0.00038634	0.603746	0.437152	0.926177	38.7599	39.4102	-0.0240032	15	18543453	18543738	286	+	0.202941	1.04444	0.176056	1.03306
ENSRNOG00000060063	2	423.338	0.000664024	0.631662	0.426746	0.924369	36.6556	37.3897	-0.0286064	X	156864295	156864393	99	+	0.778351	0.298137	0.857143	0.299578
ENSRNOG00000017156	3	169.72	0.000494005	2.34747	0.125487	0.700574	22.9072	21.616	0.0837041	16	19801145	19801250	106	+	0.269373	0.807229	0.237179	1.22857
ENSRNOG00000016174	8	57.2412	0.00137205	6.1382	0.0132292	0.246542	14.1184	12.2037	0.210263	17	26499882	26499993	112	+	0.525424	0.169935	0.85209	0.424908
ENSRNOG00000058478	6	1665.69	0.000160866	1.42187	0.233095	0.826457	72.1281	73.0837	-0.0189881	3	81297093	81297265	173	-	0.0506156	0.210526	0.0979444	0.369973
ENSRNOG00000019618	10	274.272	0.000185541	2.30197	0.12921	0.707502	30.5175	29.4177	0.0529514	18	31080107	31080180	74	-	0.517241	0.370044	0.489676	0.360784
ENSRNOG00000043370	20	616.853	0.000146042	75.694	3.31211e-18	1.37841e-15	41.7817	48.3195	-0.209733	2	257448275	257449568	1294	+	0.27027	0.447964	0.436658	0.608295
ENSRNOG00000007472	6	278.538	0.000254036	0.00438292	0.947216	0.998077	30.349	30.5109	-0.00767494	4	145054907	145055058	152	+	1.0625	0.836735	0.962025	0.831126
ENSRNOG00000024025	32	243.756	0.00035916	0.00641841	0.936146	0.996536	28.2457	28.1563	0.00457652	19	37863705	37863868	164	+	0.16141	0.217039	0.166906	0.175559
ENSRNOG00000007673	5	243.262	0.00110428	2.5112	0.11304	0.676164	28.7108	27.2698	0.0742877	3	55969130	55969207	78	+	0.390977	0.654545	0.734694	0.823529
ENSRNOG00000016071	11	462.86	0.000910086	0.815113	0.366613	0.902694	39.5241	38.7304	0.0292693	4	157371051	157371187	137	-	0.204013	1.13306	0.315789	1.25799
ENSRNOG00000003999	22	354.291	0.000171022	0.310336	0.577474	0.960188	34.045	34.4598	-0.0174747	6	28647931	28650148	2218	+	0.363636	13.8	0.267974	9.08333
ENSRNOG00000020247	4	83.7068	0.000589245	0.00212599	0.963224	0.998461	16.496	16.441	0.00481293	1	220475861	220475908	48	-	0.243094	0.368421	0.407186	0.631579
ENSRNOG00000025808	1	258.101	0.000848112	0.0409271	0.839679	0.990105	29.3475	29.1654	0.00898089	9	17869124	17870225	1102	-	0.197674	0.679612	0.218182	0.698529
ENSRNOG00000023520	10	1321.37	7.99777e-05	0.0890955	0.76533	0.984795	64.7965	64.9281	-0.00292792	7	2777733	2777942	210	+	0.146552	0.18	0.190972	0.21875
ENSRNOG00000010083	5	250.621	0.000986038	0.00164833	0.967615	0.998751	28.3434	28.3977	-0.00275912	10	105436931	105436986	56	-	0.729358	0.282143	0.576547	0.175637
ENSRNOG00000050543	20	204.396	0.00163668	1.53746	0.214996	0.810547	26.7518	25.5294	0.0674723	9	10456405	10456454	50	-	0.547826	0.526718	0.65873	0.481781
ENSRNOG00000016220	5	1616.52	0.000249508	0.0551042	0.814408	0.988703	71.4192	71.227	0.0038881	3	12011319	12011405	87	+	0.466981	0.120181	0.455026	0.0876232
ENSRNOG00000022153	3	187.563	0.000714819	0.911502	0.339716	0.890266	24.2308	24.983	-0.044106	1	219375612	219375701	90	+	0.529825	0.445161	0.645833	0.559524
ENSRNOG00000001719	20	962.658	0.00049459	1.6721	0.195977	0.794131	56.5888	55.2895	0.033511	11	83944122	83944178	57	-	0.88535	0.766667	0.73125	0.979167
ENSRNOG00000008533	13	398.874	0.00024676	0.000752399	0.978117	0.99949	35.0469	35.0253	0.000890717	7	114359217	114359304	88	-	1.55357	0.46	1.68182	0.431034
ENSRNOG00000009139	9	173.883	0.0017267	3.58721e-05	0.995221	1	24.1606	24.1408	0.00118192	3	10233735	10233835	101	-	0.561905	0.756098	0.508333	0.909091
ENSRNOG00000018114	9	70.4176	0.000778782	0.0139758	0.905894	0.994533	15.1898	15.1058	0.00799983	10	56620773	56620859	87	-	8.75	2.2069	4.26829	1.7381
ENSRNOG00000020871	24	856.129	0.000180476	0.986136	0.320689	0.881888	50.0401	50.874	-0.0238433	1	84139871	84140020	150	-	0.0541059	0.0556291	0.132776	0.101253
ENSRNOG00000011726	6	578.589	0.000210754	0.792794	0.373257	0.90538	42.5892	43.2507	-0.0222351	3	2512505	2512614	110	-	0.0991848	0.144348	0.112861	0.158129
ENSRNOG00000057988	17	430.217	0.000356634	1.2908	0.255901	0.843338	38.3851	37.3808	0.0382489	7	139715441	139715511	71	+	0.259067	0.619318	0.3	0.666667
ENSRNOG00000006037	11	86.4771	0.00687507	19.7453	8.84791e-06	0.00069571	17.0271	13.2859	0.357938	3	129774589	129774602	14	+	1.48287	0.987952	1.57474	1.05018
ENSRNOG00000025892	14	410.03	0.000797251	0.113895	0.735752	0.981522	36.5468	36.3175	0.00908086	3	8636782	8636805	24	+	0.697248	0.794702	0.9	0.930693
ENSRNOG00000019834	12	17937.5	8.07101e-05	0.375056	0.540261	0.951916	195.172	195.492	-0.00236497	9	17822490	17822823	334	+	0.0328145	0.0627596	0.0268963	0.0622727
ENSRNOG00000053430	12	1141.5	0.000207651	0.789619	0.374215	0.905627	40.9546	41.8196	-0.0301532	3	175857217	175857983	767	+	0.090301	0.14375	0.0705256	0.0957096
ENSRNOG00000006859	4	283.925	0.000200082	0.196611	0.657471	0.971951	29.6587	29.9925	-0.0161488	4	346025	346124	100	+	0.511111	0.372973	0.47027	0.264407
ENSRNOG00000050419	8	764.246	9.90659e-05	0.422167	0.515858	0.946838	49.0403	49.4381	-0.0116565	7	70299795	70299873	79	+	0.311111	0.151737	0.37037	0.17094
ENSRNOG00000002840	6	5442.16	2.04555e-05	0.955868	0.32823	0.884938	123.818	124.435	-0.00717404	7	2507104	2507262	159	+	0.0271416	0.17553	0.0359931	0.153878
ENSRNOG00000024128	12	2017.01	4.63817e-05	0.732997	0.391914	0.912853	79.1836	79.7727	-0.0106945	7	123136471	123136562	92	+	0.0609504	0.175305	0.0666667	0.191763
ENSRNOG00000020213	9	1218.86	8.61141e-05	1.46188	0.226632	0.819637	63.1275	62.233	0.0205893	10	89036314	89036466	153	+	0.532338	0.577358	0.642857	0.692463
ENSRNOG00000061270	19	351.245	0.000217447	2.01205	0.156054	0.749378	33.5096	34.5978	-0.0461054	10	62663779	62663891	113	-	0.352496	0.585635	0.461878	0.647059
ENSRNOG00000024128	21	2360.55	3.50456e-05	4.19624e-05	0.994831	1	85.5307	85.5209	0.000164997	7	123144176	123144297	122	+	0.0375989	0.0289017	0.0296717	0.0324708
ENSRNOG00000054204	7	136.393	0.00183149	0.316491	0.573724	0.959372	21.4959	21.0073	0.0331705	2	179607514	179607884	371	-	0.260736	0.972973	0.264775	0.954733
ENSRNOG00000020134	29	1087.03	0.000200967	0.115498	0.73397	0.981292	59.4945	59.0927	0.00977829	16	20843882	20844043	162	+	0.0898275	0.108359	0.102728	0.124415
ENSRNOG00000053828	12	431.154	0.000146482	0.0117714	0.913602	0.995159	37.1796	37.2897	-0.00426643	1	72923549	72923683	135	+	0.342629	0.0769231	0.44837	0.158242
ENSRNOG00000029095	4	895.972	0.000105231	0.764046	0.382065	0.909393	53.8169	53.3605	0.0122868	7	130064335	130064501	167	+	0.172485	0.0833333	0.345178	0.206522
ENSRNOG00000043150	14	230.598	0.00431011	10.5229	0.00117903	0.0439019	28.4634	24.4137	0.221418	3	176487891	176487950	60	+	0.463519	0.483748	0.409483	0.544872
ENSRNOG00000010771	11	435.712	0.000283897	5.45037	0.0195642	0.309248	38.714	36.8412	0.0715335	10	13936478	13937230	753	+	0.0790051	0.0906389	0.124849	0.145
ENSRNOG00000052620	4	11357.2	1.40355e-05	1.129	0.287988	0.864082	166.761	167.346	-0.00504799	10	34151630	34151777	148	+	0.0672981	0.0157139	0.0573933	0.0132235
ENSRNOG00000002750	15	100.281	0.000552122	0.02728	0.868813	0.991501	17.1396	17.34	-0.0167749	13	78772227	78772289	63	+	0.464	0.221198	0.432099	0.21902
ENSRNOG00000003326	7	187.079	0.00105144	0.180578	0.670877	0.973662	24.7523	25.1327	-0.0220017	10	3189211	3189270	60	+	0.555556	0.198052	0.686567	0.219474
ENSRNOG00000004146	27	103.81	0.000637356	1.86992	0.171485	0.768301	18.0828	19.1167	-0.0802157	10	11138696	11138804	109	+	0.305476	0.205714	0.330508	0.248397
ENSRNOG00000020302	9	51.4873	0.00603669	1.08697	0.297144	0.868809	12.4898	13.4787	-0.109931	5	173657502	173657618	117	-	0.675	0.449057	1.29167	0.520661
ENSRNOG00000002041	18	338.548	0.000414093	0.970422	0.324575	0.883426	32.1331	32.9831	-0.0376646	11	61157448	61157638	191	+	0.177474	0.256637	0.158537	0.25239
ENSRNOG00000003125	5	302.478	0.000303595	1.13802	0.286072	0.863154	32.0663	31.2721	0.0361821	10	10763409	10763489	81	+	0.229814	0.627737	0.237762	0.689394
ENSRNOG00000020006	16	315.619	0.000192838	0.0246557	0.875228	0.992275	32.3628	32.5057	-0.00635458	10	15217529	15217720	192	-	0.904918	0.352601	1.12695	0.448598
ENSRNOG00000018153	21	139.013	0.000626738	1.65563	0.198194	0.795441	21.0402	22.0324	-0.0664809	8	116522355	116522428	74	-	0.357143	0.940678	0.31401	0.917211
ENSRNOG00000030019	15	5210.54	2.39921e-05	1.29487	0.255153	0.842783	120.677	119.931	0.00894349	2	204016667	204016865	199	-	0.0257677	0.0346008	0.0337587	0.0374425
ENSRNOG00000021006	5	614.645	9.6519e-05	1.00644	0.315757	0.87906	43.9809	44.7062	-0.0235974	1	89178943	89179002	60	-	0.568293	0.485401	0.636	0.509554
ENSRNOG00000008557	4	207.034	0.00163292	5.36282	0.0205705	0.318645	26.935	24.7855	0.119985	4	7299743	7299890	148	-	0.377246	0.109215	0.492308	0.123832
ENSRNOG00000003890	14	1667.68	4.94765e-05	34.3328	4.64491e-09	7.07563e-07	70.4004	74.4437	-0.0805666	7	54235110	54235160	51	+	0.273128	0.672515	0.309237	0.6
ENSRNOG00000060538	3	493.105	0.000144206	6.21578	0.0126616	0.23964	40.826	39.0794	0.0630814	2	196406462	196406572	111	+	0.661765	0.193078	0.985915	0.169154
ENSRNOG00000012434	6	745.419	0.000100194	0.956725	0.328013	0.884927	48.8167	48.0824	0.0218661	10	14043633	14043741	109	+	0.763514	0.919283	0.784	0.90566
ENSRNOG00000024629	19	908.455	0.000230125	0.181308	0.670252	0.973645	54.5016	54.1774	0.00860668	6	27628345	27628490	146	+	0.481013	0.658314	1.0625	0.789474
ENSRNOG00000002036	12	280.684	0.000361105	0.0719703	0.788489	0.986539	30.3288	30.5464	-0.0103107	11	31203590	31203779	190	-	0.15534	0.248289	0.238544	0.318403
ENSRNOG00000053889	30	179.37	0.00172813	0.242225	0.622603	0.96616	24.266	23.8426	0.0253909	8	117641041	117641157	117	+	1.04211	0.623762	1.4569	0.72332
ENSRNOG00000008897	9	374.489	0.000970121	3.59682	0.0578904	0.524933	36.1143	34.3644	0.0716532	7	120114475	120114582	108	+	0.146689	0.418699	0.205732	0.4875
ENSRNOG00000057628	11	297.156	0.000186776	0.120412	0.728588	0.980664	31.2541	31.5379	-0.0130417	6	26693327	26693415	89	+	0.120713	0.0328859	0.200942	0.0490506
ENSRNOG00000052513	18	311.593	0.000184673	0.0610606	0.804827	0.988432	32.1245	32.0353	0.00400831	16	11106524	11106589	66	+	1.64865	0.518987	1.59494	0.564815
ENSRNOG00000007316	1	953.941	0.000644848	0.134486	0.713826	0.979252	55.7928	55.4277	0.00947125	3	122808564	122808985	422	-	0.13697	0.166667	0.143216	0.189041
ENSRNOG00000016813	9	81.7277	0.00450104	0.721953	0.395504	0.914427	15.9203	16.8728	-0.0838326	4	118225265	118225352	88	+	1.53211	0.735043	1.68317	0.666667
ENSRNOG00000018774	4	3948.47	3.21051e-05	0.0425226	0.836627	0.989685	107.839	107.958	-0.00158933	18	56047249	56047316	68	+	0.135823	0.0956938	0.077961	0.0832215
ENSRNOG00000030355	31	162.795	0.00402742	0.25959	0.610402	0.964449	23.2799	22.5934	0.0431838	7	117495902	117496006	105	+	0.421687	0.257426	0.589532	0.344214
ENSRNOG00000020027	10	453.603	0.000190078	6.81437	0.00904271	0.194508	37.4788	39.4998	-0.0757714	2	188005453	188005582	130	+	0.136961	0.0781528	0.133595	0.118729
ENSRNOG00000006037	12	133.713	0.00518009	38.97	4.30376e-10	7.71885e-08	21.3136	15.7377	0.437548	3	129775153	129775187	35	+	0.982456	1.23988	0.988372	1.26947
ENSRNOG00000047052	4	353.338	0.000289209	0.239577	0.624512	0.966497	32.7802	33.0181	-0.010432	9	10053361	10053457	97	-	0.311953	0.529851	0.575916	0.584
ENSRNOG00000032813	12	311.151	0.000198842	0.00612934	0.937597	0.996624	28.8073	28.7061	0.00507814	20	3409478	3409862	385	-	0.438625	0.273649	0.426573	0.312102
ENSRNOG00000008961	4	458.45	0.000350016	0.813214	0.367172	0.902771	38.6067	38.0018	0.0227856	6	26881381	26881582	202	-	0.185185	0.52356	0.352713	0.587591
ENSRNOG00000010833	4	1053.25	5.61194e-05	31.1226	2.42239e-08	3.22675e-06	52.7316	57.0059	-0.112444	4	115008694	115008801	108	-	0.194937	0.909968	0.168776	0.915842
ENSRNOG00000049223	8	180.828	0.000475234	3.58763	0.0582113	0.525799	25.3965	23.8902	0.0882103	6	111277020	111277154	135	-	0.185507	0.25072	0.326772	0.4
ENSRNOG00000054352	6	784.443	0.000338687	0.0957046	0.757047	0.983838	50.1639	50.3772	-0.00612157	X	156411361	156411401	41	-	0.304348	0.103279	0.253012	0.0470275
ENSRNOG00000053889	7	208.472	0.000233021	3.90936	0.0480179	0.486165	26.5538	25.0306	0.0852262	8	117628818	117628981	164	+	0.442953	0.608696	0.566406	0.699262
ENSRNOG00000006241	4	471.88	0.000152359	0.815221	0.366581	0.902694	39.7339	39.1088	0.0228777	3	46305612	46305807	196	+	0.25323	0.186131	0.176	0.219178
ENSRNOG00000018704	8	757.139	0.000268625	0.304798	0.58089	0.960362	49.3456	49.0714	0.00803997	1	265836460	265836588	129	+	0.482857	0.378698	0.376033	0.328
ENSRNOG00000032441	23	138.924	0.0139827	0.0175218	0.894692	0.993695	20.4099	20.6916	-0.0197803	7	2734161	2734254	94	+	0.261818	0.287879	0.358696	0.283439
ENSRNOG00000004510	3	798.603	9.73405e-05	1.59241	0.206982	0.803125	50.4968	51.4222	-0.0261987	10	83203076	83203206	131	+	0.214206	0.371399	0.198498	0.358145
ENSRNOG00000030183	21	2433.96	4.00276e-05	0.846687	0.357491	0.899183	86.3579	87.0168	-0.0109664	8	100043749	100043853	105	+	0.159574	0.0499343	0.131462	0.054023
ENSRNOG00000053269	4	699.024	0.000867063	0.160092	0.689072	0.976209	47.8734	47.4599	0.0125152	7	139447607	139447766	160	+	0.101124	0.204545	0.111989	0.15889
ENSRNOG00000018822	2	25.8982	0.00195042	1.66158e-05	0.996748	1	8.92616	8.80699	0.0193908	16	20298439	20298504	66	+	0.674419	0.5875	0.689655	0.733333
ENSRNOG00000049785	6	364.45	0.000147774	10.8465	0.000989836	0.0383056	35.6999	33.2857	0.101014	9	10347940	10348042	103	-	0.989583	0.327189	1	0.293447
ENSRNOG00000006989	5	1241.18	0.000156752	0.98277	0.321516	0.882024	62.6648	63.1785	-0.0117804	10	55677652	55679450	1799	+	0.0678952	0.634783	0.074856	0.507813
ENSRNOG00000022039	3	78.0888	0.00837591	0.312253	0.576301	0.959919	14.9601	15.5632	-0.0570154	5	155351357	155351443	87	-	0.540323	0.333333	0.648649	0.382114
ENSRNOG00000001040	4	129.114	0.000388195	0.212747	0.644623	0.96985	20.3752	19.9574	0.0298921	12	12719133	12719233	101	-	0.390041	0.527697	0.582888	0.715447
ENSRNOG00000019946	10	44.644	0.00129007	29.904	4.5397e-08	5.73679e-06	13.6364	9.33519	0.546708	9	82637746	82637760	15	+	0.886598	0.530249	0.924528	0.582923
ENSRNOG00000016377	8	99.8032	0.00674865	0.463111	0.496173	0.941885	17.9491	18.7039	-0.0594272	1	256757755	256757880	126	+	0.531792	0.401961	0.608491	0.453901
ENSRNOG00000023993	4	857.768	0.000520954	1.02631	0.311027	0.876614	52.0075	51.0756	0.0260844	9	100174361	100174513	153	-	0.298027	0.135609	0.431373	0.100392
ENSRNOG00000036682	5	953.049	0.000272761	0.187936	0.66464	0.972751	54.7583	54.4223	0.00887996	10	109820418	109820597	180	-	0.135088	0.301746	0.197802	0.231511
ENSRNOG00000056728	2	1097.77	9.07505e-05	0.00511465	0.942986	0.997556	58.8797	58.9447	-0.00159229	X	156275519	156275646	128	+	0.230525	0.310924	0.268405	0.440945
ENSRNOG00000014429	4	386.23	0.000333798	1.89548	0.168585	0.765138	35.1779	36.2174	-0.0420133	3	80083247	80083378	132	+	0.0824623	0.173171	0.131749	0.144357
ENSRNOG00000018404	12	1443.23	5.67765e-05	0.125179	0.723484	0.979991	67.685	67.4124	0.00582268	19	43203280	43203424	145	-	0.22488	0.485714	0.266094	0.522293
ENSRNOG00000015230	8	49.9206	0.000972623	0.608427	0.435381	0.926011	13.0477	12.4623	0.0662281	1	56989338	56989452	115	+	0.503356	1.04444	0.627907	1.04478
ENSRNOG00000057623	3	462.445	0.00188971	1.27265	0.25927	0.845226	39.4755	38.1613	0.0488489	1	183697321	183697410	90	-	0.131367	0.193878	0.167095	0.178571
ENSRNOG00000007546	5	1847.52	0.000105173	3.89205	0.048515	0.487849	75.473	77.0575	-0.0299748	4	33745463	33745563	101	-	0.310421	0.24359	0.327496	0.293165
ENSRNOG00000011427	13	813.315	0.000166414	0.109103	0.741168	0.982107	50.7491	50.9979	-0.00705497	15	52254986	52255149	164	+	0.793548	0.276342	0.819608	0.322704
ENSRNOG00000014180	3	57.2616	0.00433789	0.153565	0.695152	0.977244	13.9617	13.5107	0.0473734	9	15310823	15310960	138	+	0.436975	0.531646	0.39759	0.662983
ENSRNOG00000001115	4	494.2	0.000166786	2.21536	0.136644	0.720768	40.7598	39.6354	0.0403554	12	13917801	13917939	139	-	0.191067	0.103989	0.206061	0.136678
ENSRNOG00000020851	5	920.005	6.27242e-05	0.273697	0.600863	0.962959	54.7038	54.3198	0.0101629	1	88898708	88898731	24	-	0.0731707	1.11557	0.13447	1.09647
ENSRNOG00000056765	5	4847.92	2.83397e-05	0.221179	0.638143	0.968533	117.438	117.153	0.00350516	X	156439574	156439632	59	-	0.127262	0.256387	0.0960699	0.199315
ENSRNOG00000016143	2	287.323	0.00024489	0.241693	0.622986	0.966234	30.6256	30.9916	-0.01714	4	157376444	157376601	158	-	0.475	1.05195	0.368132	0.605505
ENSRNOG00000016896	7	5494.93	2.19176e-05	5.72533	0.0167219	0.282755	124.073	125.242	-0.0135311	7	121298182	121298283	102	-	0.0833932	0.0642202	0.0681492	0.0384036
ENSRNOG00000017032	9	2498.34	8.07613e-05	0.0425083	0.836654	0.989685	87.76	87.9342	-0.00286114	18	74163010	74163117	108	+	0.0605882	0.0507527	0.0773942	0.0384154
ENSRNOG00000020235	5	1720.93	0.000115602	1.69767	0.192593	0.791573	73.0729	73.9551	-0.0173145	1	86999865	86999961	97	+	0.44479	0.525974	0.471429	0.602968
ENSRNOG00000019891	9	268.888	0.000332705	0.808975	0.368423	0.903291	29.5211	30.2079	-0.0331789	7	11535284	11535321	38	+	0.271084	0.388298	0.40873	0.527076
ENSRNOG00000046662	4	106.958	0.000454199	0.0305951	0.861147	0.99129	18.9756	18.826	0.0114174	X	158859969	158860057	89	+	0.694268	0.404018	0.592157	0.353372
ENSRNOG00000006326	6	1457.91	5.2143e-05	1.00152	0.316942	0.879552	67.4712	68.1411	-0.0142541	6	26684300	26684418	119	-	0.0702765	0.237209	0.0624409	0.234432
ENSRNOG00000000715	5	3092.49	3.72189e-05	12.9914	0.000312928	0.0150045	97.931	95.5063	0.0361698	11	2660105	2660165	61	+	0.263374	0.0527009	0.378462	0.0641283
ENSRNOG00000012269	7	171.147	0.000349669	0.115932	0.733489	0.981203	23.7915	24.024	-0.0140303	4	157219907	157220015	109	+	0.455357	0.391489	0.377778	0.264368
ENSRNOG00000016256	21	107.159	0.000538515	0.614356	0.433152	0.9258	19.045	18.4401	0.0465664	16	19735062	19735142	81	+	0.364641	0.193133	0.333333	0.193764
ENSRNOG00000001870	17	181.69	0.000419386	0.111151	0.738838	0.981833	24.6438	24.2913	0.0207828	11	87395822	87395948	127	+	0.310937	0.291139	0.383686	0.329949
ENSRNOG00000008052	24	236.861	0.000291376	0.139294	0.708984	0.978481	28.0767	27.7785	0.0154018	5	159528331	159528491	161	+	0.0812183	0.210784	0.163569	0.29878
ENSRNOG00000019721	2	1139.45	7.78295e-05	0.157653	0.691327	0.976545	59.7446	60.017	-0.00656265	1	198211314	198211496	183	+	0.593998	0.778689	0.627737	0.819923
ENSRNOG00000033568	16	255.64	0.000272086	0.00168022	0.967303	0.998751	27.6282	27.5683	0.00313224	10	14265830	14265956	127	-	0.116981	0.0429711	0.112392	0.0389179
ENSRNOG00000019484	5	122.888	0.00353067	4.13217	0.0420753	0.457514	19.1858	21.2399	-0.146739	5	136690883	136691014	132	+	0.627907	0.75419	0.657807	0.824176
ENSRNOG00000002795	7	599.092	0.000125909	11.6703	0.000635068	0.02677	45.0632	42.7359	0.0765021	10	102175255	102176043	789	+	0.167816	0.785489	0.150785	0.825137
ENSRNOG00000009484	16	176.449	0.000379389	0.0446192	0.832706	0.989165	24.3209	24.2324	0.00526044	4	99807258	99807308	51	-	0.187956	0.0847458	0.210227	0.0982839
ENSRNOG00000013577	6	764.135	0.000103374	1.23529	0.266381	0.850769	44.8442	45.6015	-0.0241592	7	120758098	120758350	253	+	0.140725	0.168161	0.102941	0.0897269
ENSRNOG00000003999	18	114.335	0.000689834	0.194088	0.659536	0.972208	19.4396	19.7856	-0.0254566	6	28645501	28645647	147	+	1.07483	0.731544	1.52239	0.94186
ENSRNOG00000024688	7	128.138	0.000432241	0.256577	0.612482	0.964843	18.0115	18.4307	-0.033192	9	98510066	98510144	79	+	0.216463	0.412442	0.234286	0.425287
ENSRNOG00000013360	4	1702.53	7.41761e-05	1.23061	0.267289	0.851485	72.3252	73.1446	-0.0162543	8	23016393	23016488	96	+	0.0963855	0.104848	0.118243	0.0869099
ENSRNOG00000003594	6	1141.19	0.000191215	0.644889	0.421946	0.9231	60.3443	60.932	-0.0139831	13	51192978	51193158	181	-	0.207792	0.665706	0.210493	0.681975
ENSRNOG00000025602	5	1562.86	4.47177e-05	0.535786	0.464184	0.933448	69.9452	70.4594	-0.0105664	7	70351593	70351643	51	+	0.430851	0.19685	0.530151	0.329134
ENSRNOG00000021218	11	183.626	0.00044204	4.1136	0.0425397	0.459664	25.486	23.8767	0.0941018	2	198828964	198829097	134	+	0.278761	0.333333	0.321101	0.389831
ENSRNOG00000017737	7	424.161	0.00135648	0.395253	0.529551	0.949628	37.8221	37.1548	0.0256814	3	80846332	80846363	32	-	0.580153	0.647841	0.74359	0.763126
ENSRNOG00000005358	2	507.791	0.000194518	1.07947	0.298817	0.869867	39.3571	40.1121	-0.0274137	7	123184279	123184394	116	-	0.160777	0.454936	0.206897	0.534972
ENSRNOG00000047393	2	1447.48	0.000342505	2.78633	0.0950717	0.637954	67.2086	68.7005	-0.0316757	7	143630616	143630698	83	+	0.690184	0.257521	0.88466	0.314924
ENSRNOG00000013961	5	1184.49	0.000126798	0.306469	0.579855	0.960362	61.8321	61.3024	0.0124138	16	14378326	14378467	142	-	0.288856	0.48139	0.333333	0.591667
ENSRNOG00000024651	21	328.772	0.000175126	0.184688	0.667375	0.973255	29.0763	29.4322	-0.0175516	6	41969533	41969661	129	-	0.0714286	0.122642	0.100832	0.188648
ENSRNOG00000009474	6	282.422	0.0018471	0.189121	0.663649	0.972671	30.2483	30.5402	-0.013859	10	94421381	94421530	150	+	0.195251	0.920635	0.219512	1.1005
ENSRNOG00000011373	2	265.394	0.000294822	0.934193	0.333776	0.887774	29.3878	30.0987	-0.0344821	15	52236087	52236159	73	+	0.178049	0.591652	0.283228	0.661037
ENSRNOG00000017854	2	2732.16	8.23866e-05	0.0853208	0.770212	0.985252	91.332	91.5147	-0.00288443	1	165507247	165507408	162	+	0.0958712	0.10551	0.0982801	0.117409
ENSRNOG00000009484	17	229.22	0.000347358	0.365937	0.545228	0.953298	27.888	27.4971	0.0203614	4	99807992	99808136	145	-	0.121726	0.214058	0.115445	0.21875
ENSRNOG00000018181	7	711.625	0.000412538	0.201037	0.653885	0.971664	48.149	48.4704	-0.00959836	9	100771512	100771669	158	-	0.18026	0.214286	0.151241	0.172277
ENSRNOG00000012447	3	207.527	0.000386253	0.0440787	0.833707	0.989227	26.1822	26.3564	-0.0095697	19	9763405	9763585	181	-	0.642857	0.380952	0.597122	0.415525
ENSRNOG00000058898	29	938.059	6.01163e-05	1.01363	0.314034	0.878068	55.4882	54.7643	0.0189459	8	79402700	79402796	97	+	0.17284	0.309278	0.268437	0.364322
ENSRNOG00000006653	8	1485.11	6.68447e-05	2.06176	0.151036	0.741942	51.6692	52.9209	-0.0345321	7	138472788	138473063	276	-	0.113636	0.113712	0.0986595	0.162354
ENSRNOG00000021614	16	487.137	0.000162795	5.74988	0.0164898	0.280233	39.1392	40.9754	-0.0661419	4	8198685	8198993	309	-	0.0599415	0.521472	0.0706837	0.433498
ENSRNOG00000010967	9	309.374	0.000497449	40.5641	1.90275e-10	3.6103e-08	33.8668	29.1381	0.216963	1	247134235	247136260	2026	+	0.281132	0.494208	0.34638	0.483193
ENSRNOG00000029855	10	1173.45	0.000205327	0.85996	0.35375	0.897373	61.5676	60.9767	0.0139123	7	142114561	142115948	1388	+	0.055168	0.698413	0.0660043	0.758333
ENSRNOG00000024349	2	360.275	0.00195447	0.317259	0.57326	0.959316	33.6015	34.2293	-0.0267063	7	12434822	12434921	100	+	0.297945	0.410788	0.312907	0.459813
ENSRNOG00000020006	22	266.664	0.00154857	0.0939866	0.759169	0.984095	29.8798	29.6276	0.0122265	10	15219542	15219672	131	-	0.151096	0.224265	0.135496	0.199346
ENSRNOG00000051170	11	532.733	0.000971189	11.3204	0.000766609	0.0313321	40.0521	43.5364	-0.120342	7	120764773	120765012	240	-	0.302708	1.47059	0.299455	1.26923
ENSRNOG00000005975	1	2340.49	0.000133372	0.00149543	0.969153	0.998854	84.9198	84.8889	0.000525171	7	73213581	73213630	50	-	0.208459	0.100646	0.0964467	0.091954
ENSRNOG00000017647	3	265.822	0.000262487	0.300475	0.583585	0.960418	28.3123	28.6681	-0.0180161	3	121475252	121475359	108	-	0.602439	0.692308	0.737037	0.825203
ENSRNOG00000001843	3	424.361	0.000598273	1.4434	0.229589	0.823431	36.6311	35.6194	0.0404069	11	80266545	80266716	172	+	0.25	0.205882	0.204861	0.15544
ENSRNOG00000023993	17	482.743	0.00139391	0.136598	0.711687	0.979144	39.1791	38.7505	0.0158691	9	100194100	100194155	56	-	0.0980574	0.0203771	0.21573	0.0304804
ENSRNOG00000021637	13	229.532	0.00162691	0.359624	0.548715	0.953791	27.6828	27.1041	0.0304769	17	9500836	9500957	122	-	0.386364	0.263158	0.529762	0.230769
ENSRNOG00000060869	8	787.35	0.000475619	0.740056	0.389643	0.911785	49.9772	50.8238	-0.0242346	X	156719348	156719466	119	+	0.210638	0.509632	0.230588	0.545732
ENSRNOG00000017346	9	104.613	0.000849694	0.362305	0.547229	0.953737	18.9166	18.4338	0.0373002	3	177324211	177324273	63	+	0.408333	0.561404	0.470899	0.613043
ENSRNOG00000021890	8	433.048	0.00129435	0.000125205	0.991072	1	37.7834	37.8282	-0.00170821	19	38406167	38406311	145	+	0.29078	0.567416	0.288488	0.735915
ENSRNOG00000007738	8	452.5	0.000126557	2.98957	0.0838022	0.610188	39.1771	37.8498	0.0497271	3	148170875	148170932	58	+	0.144689	0.0584615	0.154545	0.0910256
ENSRNOG00000001709	11	1741.35	5.25716e-05	4.17688	0.040979	0.450943	73.3958	74.8571	-0.0284422	11	84044658	84044740	83	-	0.174709	0.0742092	0.213115	0.0817073
ENSRNOG00000043150	13	356.333	0.00109989	0.0188471	0.890806	0.993319	33.6557	33.6309	0.00106296	3	176487374	176487430	57	+	0.23327	0.378917	0.303419	0.557895
ENSRNOG00000049949	4	249.495	0.0011685	0.0457896	0.830559	0.989165	28.773	28.8534	-0.00402512	16	21088471	21088591	121	-	0.248963	1.41722	0.229885	1.44366
ENSRNOG00000018309	39	1553.16	0.000122765	0.268301	0.604474	0.963606	69.6295	70.0729	-0.00915837	4	157644765	157644928	164	+	0.103211	0.0512821	0.107692	0.0848268
ENSRNOG00000018553	11	182.839	0.00112518	5.91888	0.0149795	0.264647	24.2272	22.1345	0.130332	1	219356188	219356377	190	+	0.661818	0.25	0.724638	0.309804
ENSRNOG00000025481	3	1160.25	0.00150428	5.56397	0.0183338	0.298092	62.9056	59.386	0.0830656	7	70557008	70557076	69	+	0.191095	0.183932	0.173454	0.199357
ENSRNOG00000019743	20	453.401	0.000121602	0.233745	0.628761	0.967144	38.8865	38.5991	0.0107051	9	17723709	17723876	168	+	0.135853	0.0487562	0.209724	0.0585326
ENSRNOG00000025459	20	1123	0.000358688	0.253049	0.614936	0.965295	60.0073	60.4333	-0.0102035	7	70601249	70601339	91	-	0.351852	0.567935	0.425287	0.63615
ENSRNOG00000007738	11	905.546	6.9633e-05	12.9321	0.000322987	0.015384	53.0275	55.5358	-0.066677	3	148176616	148176718	103	+	0.28866	0.0936228	0.182257	0.0607375
ENSRNOG00000019113	6	1247.71	5.40886e-05	2.52751	0.111876	0.673623	63.6246	62.4444	0.0270109	17	6671084	6671156	73	+	0.208481	0.363636	0.198686	0.418182
ENSRNOG00000007649	16	115.844	0.00190801	0.555404	0.456118	0.931137	19.2298	19.8698	-0.0472331	8	22522804	22522815	12	+	1.60194	1.05381	1.22	0.921296
ENSRNOG00000017904	4	320.753	0.000447015	1.49082	0.222089	0.816538	32.6162	31.6437	0.0436728	17	24018724	24018752	29	+	1.44144	0.820896	1.24324	0.95283
ENSRNOG00000012271	46	680.324	0.000279699	1.25721	0.26218	0.847462	46.5882	47.5246	-0.0287106	19	9758161	9758341	181	+	0.125468	0.134561	0.17069	0.158867
ENSRNOG00000016965	20	113.386	0.000495464	0.1387	0.709576	0.978591	19.2331	18.9428	0.0219388	3	121184589	121184823	235	-	0.21345	0.210145	0.30303	0.254237
ENSRNOG00000031135	29	403.503	0.000165721	0.91066	0.339939	0.890361	36.1892	36.9261	-0.029084	7	2904275	2904453	179	+	0.142077	0.642476	0.0935961	0.608087
ENSRNOG00000020144	4	77.2359	0.00579315	1.31397	0.251677	0.84105	16.181	15.0836	0.101314	1	199690946	199691016	71	-	0.754839	0.719745	0.742424	0.684211
ENSRNOG00000010719	22	254.968	0.00079712	0.917918	0.338022	0.889166	28.7784	29.5627	-0.0387939	5	165396076	165396247	172	+	0.341837	0.794118	0.47205	0.861538
ENSRNOG00000027360	5	630.687	0.00015285	4.38937	0.0361637	0.427286	44.4498	45.9627	-0.0482878	6	2883565	2883639	75	-	0.550936	0.202576	0.555556	0.206406
ENSRNOG00000022748	4	377.011	0.000159725	0.23785	0.625763	0.966709	34.9568	35.247	-0.0119276	1	156288378	156288492	115	+	0.447368	0.519231	0.835165	0.514286
ENSRNOG00000024629	12	936.905	7.19617e-05	0.33127	0.564912	0.957584	54.9523	55.3807	-0.0112031	6	27619205	27619339	135	+	0.325991	0.29385	0.357759	0.366053
ENSRNOG00000056984	16	220.692	0.000254828	1.8678	0.171727	0.768638	27.5233	26.5358	0.0527117	3	45995257	45995471	215	-	0.635036	0.523364	0.618421	0.632231
ENSRNOG00000031965	10	2474.36	0.000366327	0.0952672	0.757585	0.983838	86.4906	86.7929	-0.00503369	8	117350688	117350831	144	+	0.126255	0.141876	0.07343	0.0827586
ENSRNOG00000029292	4	318.838	0.005709	0.23517	0.627717	0.967083	32.1924	32.6246	-0.0192442	7	101137303	101137383	81	-	0.688073	1.18045	0.661538	1.18692
ENSRNOG00000019959	12	232.95	0.000630108	0.362807	0.546951	0.953637	27.4154	26.9194	0.0263402	1	100605003	100605267	265	+	1.16129	0.793388	1.26087	0.847826
ENSRNOG00000014454	9	229.1	0.00114764	0.238161	0.625537	0.966657	27.4239	27.7485	-0.0169747	16	19295351	19295481	131	-	0.186589	0.50578	0.331307	0.624658
ENSRNOG00000024737	24	227.397	0.000447591	1.76861	0.183555	0.782323	27.6584	26.7023	0.0507524	1	193141092	193141313	222	+	0.2249	0.0889968	0.26484	0.0952381
ENSRNOG00000009992	8	622.007	0.000257753	0.0746579	0.784672	0.986306	44.6919	44.9447	-0.00813853	2	260114390	260114521	132	-	0.866379	0.908367	0.858034	0.875803
ENSRNOG00000020763	4	1582.4	6.61589e-05	98.5067	3.23923e-23	1.95986e-20	72.9795	65.8764	0.14773	1	101373539	101374201	663	-	0.0190667	0.14488	0.0378805	0.284213
ENSRNOG00000011194	43	186.581	0.000330391	1.78745	0.181238	0.780192	25.4688	24.4575	0.0584492	9	50734572	50734702	131	+	0.648438	0.289157	1.19205	0.552239
ENSRNOG00000017822	5	208.012	0.000407482	0.172883	0.677563	0.974196	25.9426	26.2672	-0.0179401	1	265518157	265518261	105	-	0.740648	0.397436	0.727444	0.453925
ENSRNOG00000019964	7	168.147	0.00125548	0.00193507	0.964913	0.998632	23.5031	23.4955	0.000469636	1	198303240	198303287	48	-	0.704	0.163311	0.708955	0.170213
ENSRNOG00000008822	5	6217.79	0.000239929	5.03239	0.0248776	0.352381	129.549	131.51	-0.0216769	3	147061662	147062724	1063	+	0.073235	0.0760279	0.0730149	0.0869955
ENSRNOG00000056870	5	2370.01	3.57038e-05	3.86598	0.0492744	0.491163	85.6435	84.367	0.0216652	X	156403368	156403467	100	-	0.0494297	0.0485642	0.0408362	0.0418649
ENSRNOG00000017621	9	184.943	0.00288083	0.146369	0.70203	0.977534	24.9544	24.5198	0.0253513	1	197775032	197775183	152	-	0.668421	0.7	0.726852	0.6875
ENSRNOG00000019394	3	489.52	0.000131206	1.47618	0.224373	0.818144	39.74	40.5839	-0.0303158	16	20434313	20434389	77	+	0.3	0.183486	0.337691	0.218009
ENSRNOG00000008577	15	131.538	0.000604196	1.25595e-05	0.997172	1	20.1087	20.0628	0.00329436	10	104701106	104701207	102	-	0.577922	0.0829493	0.701754	0.1
ENSRNOG00000005766	7	541.246	0.000185906	2.58691	0.107751	0.665976	41.2876	42.4471	-0.0399573	3	147788318	147788505	188	+	0.473214	0.405797	0.423077	0.414226
ENSRNOG00000057881	7	82.2781	0.0008976	0.111703	0.738214	0.981781	16.4022	16.6568	-0.022226	7	11715612	11715693	82	-	0.162745	0.584615	0.187845	0.455072
ENSRNOG00000002948	35	68.4545	0.000884044	0.331891	0.564548	0.957514	15.2338	14.6578	0.0556029	10	82083568	82083679	112	-	0.578261	0.372152	1.00592	0.514377
ENSRNOG00000020526	15	379.867	0.000183089	7.68772	0.00555977	0.140743	35.3518	33.8263	0.0636387	16	21153845	21153894	50	+	0.229537	0.459355	0.228404	0.482451
ENSRNOG00000018823	21	1009.79	7.03009e-05	2.05597	0.151611	0.742739	56.5124	57.562	-0.0265486	16	7287137	7287319	183	-	0.0584541	0.0465116	0.0654354	0.0533024
ENSRNOG00000007241	13	1084.97	0.00093681	1.9459	0.163029	0.757943	51.5208	50.1218	0.0397175	3	79598120	79598304	185	+	0.107166	0.484293	0.0968631	0.267327
ENSRNOG00000017508	8	205.074	0.000719801	3.52921	0.0602965	0.533099	26.6928	25.2519	0.0800594	1	72672350	72672559	210	-	0.321712	0.450593	0.310658	0.5
ENSRNOG00000051135	3	839.484	8.57518e-05	3.86773	0.0492231	0.490962	51.8134	52.6094	-0.0219967	14	83883650	83884385	736	-	0.213864	0.2109	0.162587	0.204482
ENSRNOG00000010566	8	306.462	0.00232644	1.50745	0.219529	0.814247	30.122	31.5031	-0.0646749	16	37188885	37188957	73	+	0.256729	0.15311	0.376263	0.249201
ENSRNOG00000053060	32	128.957	0.00451175	1.33785	0.247413	0.838052	19.5557	18.3565	0.0912978	7	58415051	58415145	95	+	0.0938628	0.17132	0.105882	0.115108
ENSRNOG00000007629	18	233.141	0.000349137	0.289125	0.590782	0.961501	27.9686	27.581	0.0201322	5	142717612	142717702	91	+	0.471963	0.286396	0.539474	0.205405
ENSRNOG00000012864	14	1002.65	0.000130019	0.188719	0.663985	0.972701	53.7177	53.4659	0.00677786	10	94612906	94613071	166	-	0.27495	0.239454	0.290708	0.191248
ENSRNOG00000023850	4	358.252	0.000172252	4.19409	0.040565	0.448768	33.6572	35.128	-0.0617094	8	40116895	40116992	98	-	0.261603	0.490798	0.230769	0.369048
ENSRNOG00000015396	28	462.541	0.00164836	2.86839	0.0903353	0.627294	40.0929	38.1327	0.0723172	3	8570629	8570688	60	+	0.557143	0.317518	1.05495	0.450882
ENSRNOG00000043150	12	118.117	0.000479992	0.411078	0.521423	0.947999	19.6684	19.0889	0.0431476	3	176486519	176486548	30	+	0.683761	0.374532	0.670175	0.356643
ENSRNOG00000012271	43	321.802	0.000165146	2.56218e-05	0.995961	1	32.5747	32.5646	0.000449362	19	9754508	9754609	102	+	0.128548	0.196262	0.135703	0.265985
ENSRNOG00000020235	9	1904.45	4.67057e-05	0.626528	0.428632	0.924695	77.446	76.7431	0.0131531	1	87003238	87003309	72	+	0.309878	0.544355	0.250923	0.440972
ENSRNOG00000002420	13	99.2456	0.00459977	0.685499	0.4077	0.918513	17.7936	18.6618	-0.0687275	10	4561021	4561085	65	+	0.682927	0.302041	0.932039	0.414075
ENSRNOG00000007838	8	365.366	0.000189452	2.347	0.125525	0.700638	34.2901	35.3837	-0.0452936	4	168781727	168781873	147	+	0.561605	0.276081	0.663594	0.306416
ENSRNOG00000010189	5	8239.87	2.61666e-05	0.0738129	0.785864	0.986404	147.422	146.947	0.00466274	16	759686	759796	111	+	0.242742	0.0893617	0.184918	0.0723133
ENSRNOG00000036667	10	177.62	0.000330407	1.40772	0.235435	0.828473	24.7324	23.8776	0.0507418	10	110423350	110423428	79	+	0.115714	0.486737	0.124088	0.564486
ENSRNOG00000006037	13	110.509	0.00465343	20.2425	6.82204e-06	0.000550201	18.9856	15.5065	0.292033	3	129776248	129776259	12	+	2.57083	0.888889	2.81232	0.869767
ENSRNOG00000011294	14	221.167	0.000401253	0.133575	0.714753	0.97935	27.0502	27.3118	-0.0138869	2	257587186	257587219	34	+	0.237838	0.0955056	0.29505	0.151456
ENSRNOG00000017191	7	114.507	0.000642519	0.00290936	0.956984	0.998324	19.2459	19.2827	-0.0027629	1	169448727	169448827	101	-	0.291139	0.869048	0.333333	0.858586
ENSRNOG00000008639	9	24463.6	1.12234e-05	5.3286	0.0209782	0.321775	219.172	220.139	-0.00634649	7	75412753	75413025	273	-	0.00618758	0.0118732	0.00753027	0.0142018
ENSRNOG00000010771	12	148.636	0.00271822	2.69767	0.100495	0.650039	22.9523	21.3125	0.106935	10	13938311	13938442	132	+	0.199313	0.0395026	0.285714	0.0434258
ENSRNOG00000000007	17	206.347	0.000285717	0.859915	0.353762	0.897373	22.6069	23.5743	-0.0604469	3	56890832	56890896	65	+	0.259459	0.477679	0.324786	0.571429
ENSRNOG00000000975	8	253.673	0.000244318	0.598828	0.439026	0.926721	28.8096	29.3782	-0.0281975	12	2063245	2063351	107	+	0.162413	0.104271	0.240816	0.147132
ENSRNOG00000016478	4	2907.31	0.00025261	0.553061	0.45707	0.931387	93.9846	93.3918	0.00912875	10	56528258	56528362	105	-	0.103147	0.0691589	0.0757874	0.069255
ENSRNOG00000018452	49	379.141	0.000251193	1.51378	0.218563	0.813101	34.3721	33.4641	0.0386226	16	20090959	20091166	208	-	0.0994413	0.115894	0.14244	0.174051
ENSRNOG00000003879	3	338.563	0.000274863	0.417538	0.518168	0.947439	33.7011	33.2003	0.0215995	10	57270359	57270484	126	+	0.376866	0.277056	0.368	0.252212
ENSRNOG00000002393	19	2278.93	0.000116196	1.6043	0.205295	0.801617	82.9408	83.9403	-0.0172811	13	103333133	103333269	137	+	0.191336	0.318898	0.228989	0.50625
ENSRNOG00000045647	1	63.589	0.00359652	0.46932	0.4933	0.941246	14.8129	14.1773	0.0632693	2	189330902	189330953	52	-	0.700855	0.247159	0.763158	0.203846
ENSRNOG00000023317	6	399.55	0.000164625	0.214738	0.643079	0.969414	36.0475	36.3931	-0.0137665	16	20046965	20047084	120	+	1.67308	0.191176	1.80303	0.19086
ENSRNOG00000050419	17	1347.97	0.00115755	0.50084	0.479131	0.937631	65.2134	64.3283	0.0197149	7	70305849	70306037	189	+	0.131545	0.22898	0.164948	0.247525
ENSRNOG00000009085	11	327.933	0.00025121	1.6137	0.203972	0.799933	32.5174	33.5348	-0.0444473	4	6789336	6789462	127	+	0.175047	0.245495	0.224453	0.29064
ENSRNOG00000020358	7	841.876	8.04499e-05	0.0225023	0.880758	0.992829	52.1204	52.0469	0.00203528	1	100861757	100861912	156	-	0.0749354	0.094697	0.11477	0.14313
ENSRNOG00000011052	12	2220.44	6.10156e-05	0.490904	0.483524	0.93912	82.525	81.9516	0.0100606	4	85266182	85266327	146	+	0.0464037	0.0431101	0.0637049	0.0553746
ENSRNOG00000008292	9	704.537	0.00187519	0.834748	0.360903	0.900853	45.9543	44.7434	0.0385249	6	96846935	96847082	148	+	0.164103	0.25	0.28	0.463115
ENSRNOG00000051372	2	2560.61	0.000173067	0.583781	0.444834	0.928732	88.4811	88.979	-0.00809491	6	38226139	38227012	874	-	0.0876945	0.382353	0.0921739	0.457447
ENSRNOG00000003890	4	1994.24	5.2134e-05	0.541103	0.461976	0.932665	79.3568	78.6186	0.0134827	7	54226215	54226317	103	+	0.642023	0.263333	0.455385	0.224138
ENSRNOG00000058914	5	372.897	0.000218676	2.48068	0.115252	0.68105	34.3665	35.5545	-0.0490326	7	122709923	122709935	13	+	0.5	0.55625	0.533981	0.431034
ENSRNOG00000002292	9	848.601	0.000414532	7.67327	0.00560447	0.141478	46.1854	48.7728	-0.0786392	14	11274256	11274578	323	+	0.461832	0.330882	0.452586	0.387446
ENSRNOG00000004353	28	222.762	0.000338807	4.00614	0.0453349	0.473738	26.2706	27.7956	-0.0814043	7	49042397	49042455	59	+	0.233813	0.184685	0.292225	0.276968
ENSRNOG00000006494	8	210.958	0.00204934	0.0278531	0.867455	0.991444	25.4528	25.6247	-0.00971229	10	89073826	89073912	87	+	0.299492	0.292135	0.283372	0.186404
ENSRNOG00000007548	8	67.3644	0.0025351	4.29616	0.0381985	0.437727	15.8402	14.2817	0.149424	3	138696601	138696792	192	+	0.400901	0.485437	0.390411	0.7
ENSRNOG00000003468	12	40.2453	0.00213676	1.2978	0.254616	0.842597	10.0023	8.98713	0.154404	13	101021866	101022041	176	+	1.21008	0.220713	1.14286	0.25
ENSRNOG00000030183	18	720.375	0.00186051	22.0767	2.6197e-06	0.000231615	51.3358	44.7883	0.196843	8	100040204	100040266	63	+	0.427413	0.219818	0.464453	0.23001
ENSRNOG00000021106	6	393.138	0.000178269	5.51257	0.0188803	0.30292	35.7681	34.0654	0.0703675	1	89568860	89568963	104	-	0.877358	0.302799	0.883495	0.351351
ENSRNOG00000027491	15	525.159	0.000143019	0.779663	0.377244	0.906863	41.2467	41.9021	-0.0227466	1	245264995	245265141	147	+	0.143646	0.286076	0.16053	0.238145
ENSRNOG00000008239	2	3971.53	0.000971218	0.0682341	0.793925	0.987087	108.255	108.088	0.00222133	4	78234733	78236781	2049	+	0.0302787	0.304239	0.0393846	0.359223
ENSRNOG00000023993	35	511.441	0.000121019	1.30622	0.25308	0.841552	39.9314	40.7691	-0.0299509	9	100216601	100216734	134	-	0.0373626	0.435714	0.0471328	0.39548
ENSRNOG00000005513	6	958.077	7.38103e-05	0.704265	0.401354	0.916128	54.6134	55.2114	-0.0157114	6	104614317	104614390	74	+	0.439024	0.43	0.325359	0.380282
ENSRNOG00000019955	22	1212.28	5.87524e-05	6.40355	0.0113892	0.225178	63.1272	61.2281	0.0440664	16	8521894	8522057	164	+	0.0549065	0.0610998	0.0916667	0.136364
ENSRNOG00000012482	2	171.442	0.00124301	38.5597	5.31033e-10	9.35706e-08	22.4133	16.7727	0.418243	19	9768942	9768980	39	-	0.719745	0.317852	0.781955	0.348818
ENSRNOG00000008289	8	69.0292	0.000895474	37.0022	1.17997e-09	1.98402e-07	16.884	12.0955	0.481185	7	31822243	31822367	125	-	1.05882	0.318859	1.16949	0.250771
ENSRNOG00000026120	1	432.278	0.000255402	0.000771798	0.977837	0.999472	37.662	37.7205	-0.00224011	17	18415629	18415773	145	-	0.856223	0.489362	1.15152	0.673529
ENSRNOG00000020730	13	503.978	0.00011936	0.119829	0.72922	0.980697	39.7039	39.8984	-0.00705172	10	89473275	89473424	150	+	0.271318	0.178808	0.215447	0.158215
ENSRNOG00000012552	14	232.472	0.000244354	0.175835	0.674977	0.973787	27.6574	27.9586	-0.015631	1	162487151	162487284	134	+	0.223529	0.196296	0.263566	0.279133
ENSRNOG00000023541	19	200.763	0.000247431	0.00165127	0.967586	0.998751	25.8776	25.8166	0.00340766	13	98051056	98051202	147	-	0.0892532	0.178723	0.131439	0.254132
ENSRNOG00000017219	4	109.816	0.000487958	0.0288036	0.865233	0.991398	19.0338	19.1786	-0.0109307	19	40936064	40936182	119	-	0.36	0.331169	0.423237	0.459091
ENSRNOG00000012760	5	172.399	0.000475373	19.4404	1.03786e-05	0.000798154	25.684	22.3214	0.202441	2	189896021	189896174	154	-	0.364807	0.571429	0.409774	0.619512
ENSRNOG00000018345	14	429.448	0.00108201	0.388124	0.533287	0.951161	37.351	37.9564	-0.0231961	19	31888553	31888663	111	+	0.174699	0.140625	0.207637	0.152231
ENSRNOG00000018691	8	341.133	0.000414685	45.1246	1.84887e-11	3.9963e-09	34.4668	30.3267	0.184617	5	173264662	173264761	100	+	0.684679	0.0854527	0.666667	0.0671806
ENSRNOG00000009020	9	282.05	0.000252107	0.0376991	0.846049	0.990861	30.7597	30.6098	0.00704542	7	116960496	116960624	129	-	0.947867	0.470588	0.914573	0.451852
ENSRNOG00000004519	32	268.326	0.00259379	3.09102	0.0787252	0.594921	30.1251	28.1448	0.0980996	6	129490486	129490747	262	-	0.218182	0.344262	0.22956	0.433333
ENSRNOG00000011507	6	256.057	0.00182096	0.00387655	0.950354	0.998315	29.0779	29.1831	-0.00520856	7	120478521	120478610	90	+	0.53125	0.962567	0.601695	0.957447
ENSRNOG00000048282	5	119.923	0.000583738	0.742368	0.388903	0.911371	20.0055	19.3709	0.0465104	9	11056913	11057081	169	-	0.196581	0.775281	0.187793	0.733945
ENSRNOG00000003195	18	150.891	0.000428461	0.430626	0.511682	0.945806	22.6257	22.0509	0.0371227	10	13869361	13869499	139	+	0.700483	0.273364	0.578231	0.388462
ENSRNOG00000009873	6	238.348	0.0016986	0.0500405	0.822993	0.989165	28.1001	28.3513	-0.0128379	15	45869399	45869525	127	-	0.097561	0.116071	0.20915	0.280156
ENSRNOG00000007814	16	822.153	0.000211278	0.522803	0.469649	0.935106	50.3668	50.9895	-0.0177253	4	99513755	99513950	196	-	0.272727	0.467456	0.252712	0.476087
ENSRNOG00000019113	5	1216.52	7.77661e-05	3.25574	0.0711737	0.572242	62.9385	61.5762	0.0315694	17	6670187	6670230	44	+	0.492823	0.253571	0.490909	0.29321
ENSRNOG00000046662	39	347.112	0.000201817	6.14805	0.0131557	0.245881	33.0528	34.8881	-0.0779613	X	158885652	158885745	94	+	0.168224	0.274559	0.0963082	0.207891
ENSRNOG00000008356	20	89.6078	0.000794636	0.0519229	0.81975	0.988794	16.2551	16.4438	-0.0166522	8	82218854	82219019	166	+	0.817647	0.300429	0.914634	0.286517
ENSRNOG00000015420	2	79.6464	0.000781422	0.0010545	0.974095	0.999139	15.3131	15.3474	-0.00322337	3	11830046	11830155	110	-	0.630705	0.24569	0.631579	0.217617
ENSRNOG00000002339	4	784.48	0.000176777	9.12922	0.00251559	0.0790543	50.7788	48.8919	0.0546311	13	102817546	102817797	252	-	0.199536	0.0940767	0.248175	0.117261
ENSRNOG00000012482	10	332.807	0.000196484	1.32639	0.249449	0.839672	29.9597	29.0262	0.0456716	19	9772114	9772200	87	-	0.176829	0.195833	0.314659	0.267782
ENSRNOG00000008711	20	237.752	0.000345297	0.0265456	0.870575	0.991596	28.0934	27.9892	0.0053604	10	86631589	86631700	112	-	0.894161	0.308725	0.927653	0.44
ENSRNOG00000046741	37	643.932	0.00228554	2.26063	0.1327	0.713943	44.9416	47.1393	-0.0688816	6	30177840	30178003	164	-	0.161008	0.654952	0.256314	0.636029
ENSRNOG00000019525	16	1744.79	4.01581e-05	0.0131664	0.908647	0.994859	74.1777	74.0354	0.00277126	18	27747583	27747641	59	-	0.0994413	0.0831234	0.142628	0.117857
ENSRNOG00000017295	7	48.6231	0.00124656	0.0838427	0.772156	0.985425	12.6416	12.8207	-0.0202991	3	8911451	8911474	24	-	0.688172	0.547619	0.646341	0.382022
ENSRNOG00000004637	6	420.633	0.000240912	0.123739	0.725014	0.980212	37.3724	37.082	0.0112552	7	23818797	23818973	177	-	0.118987	0.498433	0.212471	0.642442
ENSRNOG00000016145	12	391.549	0.000183853	0.776487	0.378218	0.907421	36.3308	35.6297	0.0281142	1	78757887	78758062	176	+	0.537081	0.330097	0.587992	0.292763
ENSRNOG00000001316	10	851.297	7.80019e-05	1.41572	0.234109	0.827345	51.8499	50.9716	0.0246486	12	39228003	39228184	182	+	0.230655	0.269327	0.252525	0.287037
ENSRNOG00000024112	16	66.8868	0.00249375	1.1514	0.283257	0.861463	14.1892	13.3109	0.0921791	14	2079492	2079643	152	+	0.467742	0.712418	0.476923	0.656977
ENSRNOG00000053405	4	1349.02	8.64384e-05	0.00252132	0.959953	0.998324	65.6392	65.722	-0.00181891	7	139171787	139171973	187	-	0.114396	0.15575	0.152062	0.259644
ENSRNOG00000047179	6	420.057	0.000751252	188.121	8.17457e-43	1.32424e-39	30.1911	43.0408	-0.511582	8	32305114	32305149	36	-	0.508503	0.0595145	0.51462	0.0570758
ENSRNOG00000006241	10	248.486	0.00251656	0.192012	0.661247	0.972283	28.5657	29.0642	-0.0249607	3	46321233	46321281	49	+	0.528517	0.393443	0.566929	0.368293
ENSRNOG00000004910	3	344.655	0.000818259	0.23866	0.625176	0.96658	33.901	33.5304	0.0158565	13	47937898	47937981	84	+	0.154971	0.242775	0.148585	0.202765
ENSRNOG00000016544	18	388.152	0.000476356	2.67887	0.101688	0.652855	35.1283	36.5703	-0.0580386	2	25811026	25811170	145	-	0.210345	0.214286	0.209412	0.171795
ENSRNOG00000059202	2	950.54	0.000135431	0.205675	0.650179	0.970842	55.0422	55.3443	-0.00789645	13	101729059	101729197	139	-	0.10179	0.0921228	0.109661	0.0904018
ENSRNOG00000020345	8	1272.16	0.0043058	0.0714867	0.789184	0.986751	57.9847	57.7929	0.00477876	16	20983124	20985225	2102	+	0.0369128	0.163701	0.0429821	0.171429
ENSRNOG00000013971	11	1132.67	7.46522e-05	0.0447687	0.83243	0.989165	60.4173	60.2839	0.00319072	1	233140355	233140424	70	-	0.117048	0.196078	0.144766	0.176238
ENSRNOG00000004291	1	2877.72	9.78623e-05	0.2167	0.641566	0.969205	89.9239	89.61	0.00504417	10	74014562	74015629	1068	-	0.0433553	0.109568	0.0478401	0.0906801
ENSRNOG00000001808	9	362.789	0.000174872	0.0114523	0.914777	0.995251	34.6594	34.6949	-0.00147778	4	180865942	180866026	85	-	0.165217	0.201905	0.22158	0.256369
ENSRNOG00000006816	25	1001.88	0.000274018	0.204043	0.651477	0.971254	56.0392	56.3915	-0.00904162	7	76817116	76817239	124	-	0.298429	0.0764647	0.330855	0.0783883
ENSRNOG00000012568	19	175.832	0.000916118	63.0169	2.04939e-15	6.6685e-13	21.0501	27.7955	-0.401021	3	79982265	79982318	54	-	0.625641	0.186441	0.75406	0.272727
ENSRNOG00000006984	12	61.5474	0.00125059	0.507048	0.476419	0.936857	14.0663	14.6169	-0.0553947	7	130125736	130125865	130	-	0.496689	0.8	0.358491	0.830986
ENSRNOG00000010308	3	811.943	0.000185865	0.00563518	0.940161	0.997029	50.1435	50.1755	-0.000920127	1	131451933	131452460	528	-	0.0870787	0.269006	0.0950292	0.277419
ENSRNOG00000015508	16	167.176	0.000328827	2.57305	0.108698	0.668206	23.0139	24.2226	-0.0738445	13	25717305	25717452	148	+	0.214511	0.0762527	0.240506	0.140816
ENSRNOG00000004269	13	121.778	0.000448157	0.562736	0.45316	0.930699	20.2765	19.705	0.0412484	6	48762339	48762446	108	+	0.151976	0.111475	0.15748	0.203837
ENSRNOG00000010682	15	1201.08	7.79796e-05	0.558795	0.454746	0.930726	62.3473	61.7952	0.012833	16	32517912	32518268	357	+	0.255946	0.86631	0.282282	0.850575
ENSRNOG00000020580	4	406.478	0.000175108	1.66912	0.196376	0.794361	36.1657	37.1791	-0.0398669	8	21892857	21892895	39	+	0.393064	0.200581	0.353933	0.153061
ENSRNOG00000027491	5	771.396	0.000134796	2.00824e-05	0.996424	1	50.1453	50.1336	0.000338731	1	245257909	245258280	372	+	0.109819	0.107143	0.123484	0.177033
ENSRNOG00000016698	12	713.042	0.0014623	12.0807	0.000509451	0.0223179	45.8143	49.5474	-0.113011	18	64106507	64108246	1740	+	0.138783	1.19643	0.155102	1.26087
ENSRNOG00000010566	3	386.341	0.00110232	0.435489	0.509308	0.945021	34.3123	33.7672	0.0231029	16	37182389	37182536	148	+	0.502052	0.11991	0.661169	0.181586
ENSRNOG00000020730	5	243.845	0.000304593	0.587312	0.44346	0.928091	28.0607	27.4131	0.0336849	10	89465279	89465301	23	+	0.41784	0.387755	0.283217	0.364486
ENSRNOG00000011382	7	86.8886	0.00219114	2.23292	0.135099	0.718547	16.2437	17.4897	-0.106625	18	24620641	24620738	98	+	0.631206	0.625731	0.794872	0.672515
ENSRNOG00000004207	9	360.888	0.000150306	2.22995	0.135358	0.718913	32.1112	30.9579	0.0527669	6	122779602	122779759	158	-	1.32857	0.693878	1.39185	0.554707
ENSRNOG00000006094	8	1509.89	0.000668807	0.801868	0.370536	0.90408	68.0351	69.629	-0.0334098	3	92716081	92716170	90	-	0.0921155	0.0789957	0.0951749	0.104882
ENSRNOG00000005924	3	2735.05	4.49337e-05	0.00595627	0.938483	0.996791	90.3783	90.3619	0.000262656	3	138047808	138047884	77	+	0.0502846	0.036381	0.0640927	0.0358085
ENSRNOG00000025042	9	415.39	0.000138958	0.132085	0.71628	0.979514	36.9179	37.1474	-0.00893886	4	175679391	175679528	138	+	0.307453	0.198529	0.301471	0.290113
ENSRNOG00000005413	8	3053.39	0.000252715	0.567419	0.451286	0.930149	95.3278	96.1987	-0.0131195	3	80901441	80901598	158	-	0.0549828	0.109982	0.0444874	0.109499
ENSRNOG00000016486	8	565.271	0.00129377	0.0379649	0.845514	0.990859	41.4802	41.7	-0.00762423	9	66510704	66510838	135	+	0.244444	0.37193	0.209622	0.367647
ENSRNOG00000030355	25	168.838	0.00030198	0.481301	0.487834	0.940132	23.6316	23.087	0.0336356	7	117493333	117493479	147	+	0.295322	0.145078	0.68932	0.36019
ENSRNOG00000006816	17	947.421	0.000169353	1.02829	0.310562	0.876197	54.3893	55.1841	-0.0209281	7	76808945	76809117	173	-	0.156709	0.102703	0.15745	0.125695
ENSRNOG00000060544	14	295.315	0.000340801	0.00151373	0.968965	0.99883	30.9639	30.9678	-0.000182292	13	51432788	51432907	120	+	0.277778	0.218232	0.381381	0.345733
ENSRNOG00000013176	13	98.8517	0.00285273	0.247432	0.618889	0.965721	17.9517	18.373	-0.0334684	1	178393793	178393964	172	+	0.434524	0.477157	0.533333	0.456647
ENSRNOG00000016256	20	137.554	0.0030466	0.110131	0.739995	0.982017	21.418	21.1275	0.0196985	16	19734284	19734406	123	+	0.214592	0.352941	0.164811	0.370844
ENSRNOG00000004067	20	724.622	8.85392e-05	3.94338	0.047056	0.481311	48.454	46.9746	0.0447351	6	64829941	64830042	102	+	0.419198	0.200581	0.429234	0.20878
ENSRNOG00000008703	7	1652.86	4.32455e-05	1.3575	0.243971	0.835021	72.3759	71.3946	0.0196934	10	13795209	13795350	142	+	0.114105	0.5	0.108209	0.458204
ENSRNOG00000016256	19	98.9755	0.00439784	4.22812	0.0397594	0.444791	17.2174	19.3077	-0.165316	16	19732536	19732575	40	+	0.313725	0.756757	0.40665	0.78018
ENSRNOG00000014616	20	524.59	0.00050697	2.19775	0.138212	0.723454	42.0314	40.7423	0.0449386	17	15378569	15378654	86	-	0.484694	0.327249	0.535433	0.350739
ENSRNOG00000014833	10	180.263	0.00327116	0.49841	0.4802	0.937861	24.172	24.7974	-0.0368562	1	274100815	274100957	143	-	0.460674	0.584746	0.436364	0.559633
ENSRNOG00000017505	16	158.395	0.000846685	0.305152	0.58067	0.960362	22.6848	23.0554	-0.0233801	17	821440	821582	143	+	0.239234	0.505618	0.286996	0.577982
ENSRNOG00000016636	11	82.634	0.000616241	0.550426	0.458144	0.931759	16.969	16.3467	0.0539028	3	156895277	156895369	93	+	0.473354	0.621622	0.449275	0.735294
ENSRNOG00000001592	12	1372.6	8.99877e-05	0.432502	0.510764	0.945502	66.4487	66.0046	0.00967452	11	27137662	27137811	150	-	0.84466	0.382716	0.685484	0.298701
ENSRNOG00000060293	2	793.222	0.000107003	7.40381e-05	0.993135	1	49.5113	49.5136	-6.81004e-05	1	64172949	64173026	78	-	0.182039	0.30303	0.227414	0.304348
ENSRNOG00000015696	13	66.5628	0.00309379	0.0472179	0.827977	0.989165	14.7691	14.9295	-0.0155857	3	149866389	149866492	104	-	0.598039	0.376682	0.767857	0.409091
ENSRNOG00000019069	11	490.656	0.000134976	0.318144	0.572725	0.95929	39.7987	40.1903	-0.0141259	1	224966670	224966706	37	+	0.812449	0.288952	0.774105	0.235669
ENSRNOG00000020730	6	579.798	0.0016583	1.95613	0.161927	0.757292	43.2399	41.5508	0.0574854	10	89467085	89467282	198	+	0.305221	0.380282	0.272251	0.283217
ENSRNOG00000001989	13	867.915	0.000251825	6.86277	0.008801	0.1911	52.9783	50.7731	0.0613366	11	50969429	50969467	39	+	0.214912	0.612981	0.256619	0.591006
ENSRNOG00000013516	21	665.94	0.000360792	0.50251	0.478399	0.937538	46.1238	46.9597	-0.0259131	9	61620631	61620710	80	-	0.291139	0.883403	0.332288	0.887394
ENSRNOG00000020935	10	425.445	0.000168231	7.2746	0.00699364	0.163836	38.4154	36.4599	0.0753755	1	221352132	221352340	209	-	0.360134	0.907834	0.435374	0.917933
ENSRNOG00000004891	3	325.255	0.000200744	1.22055	0.269252	0.852173	33.2398	32.4531	0.0345539	3	97987044	97987171	128	-	0.383212	0.138889	0.32342	0.160075
ENSRNOG00000003703	6	741.94	8.71267e-05	1.49725	0.221094	0.815663	48.3363	47.3911	0.0284892	13	45049308	45049436	129	-	0.155875	0.145	0.140805	0.163561
ENSRNOG00000001632	37	50.8804	0.00102984	1.20665	0.271997	0.854022	13.3042	12.4412	0.0967577	11	36412547	36412645	99	-	0.444444	0.20904	0.440506	0.189441
ENSRNOG00000010427	6	619.095	0.000218258	0.442789	0.50578	0.944268	45.0474	44.5113	0.0172738	1	174675270	174675359	90	+	0.177936	0.132931	0.193634	0.120359
ENSRNOG00000018452	54	422.903	0.000260715	0.29484	0.587136	0.961034	35.7318	36.2685	-0.0215106	16	20094550	20094667	118	-	0.112676	0.355932	0.0967742	0.352818
ENSRNOG00000001682	45	979.171	9.23135e-05	2.10559	0.146762	0.736321	56.4182	55.3224	0.0282974	11	34733249	34733375	127	+	0.332454	0.12828	0.372378	0.129456
ENSRNOG00000011726	3	998.416	0.000786511	16.839	4.06876e-05	0.00263579	57.4904	53.018	0.11684	3	2508645	2509000	356	-	0.0584615	0.859428	0.0706997	0.884221
ENSRNOG00000011329	14	3382.36	0.000377946	0.148577	0.699899	0.977534	100.968	100.325	0.00922631	8	64501587	64501768	182	+	0.409018	0.166348	0.359504	0.1562
ENSRNOG00000003131	18	296.389	0.000347698	6.55424	0.0104635	0.21363	30.3403	32.3243	-0.0913865	10	13882122	13882213	92	-	0.199686	0.467532	0.177706	0.459044
ENSRNOG00000001991	4	2162.76	0.000425323	0.000109603	0.991647	1	81.64	81.5286	0.00197004	11	32083152	32083281	130	-	0.091857	0.0664	0.120229	0.0749507
ENSRNOG00000007894	13	251.259	0.000254529	3.72788	0.0535112	0.506995	28.1189	29.6783	-0.0778675	5	99428370	99428515	146	-	0.216117	0.144981	0.291566	0.219114
ENSRNOG00000017195	17	269.149	0.000221011	0.0891275	0.765289	0.984788	29.7956	29.5765	0.0106513	1	175861398	175861514	117	+	0.439716	0.469945	0.625	0.507389
ENSRNOG00000007916	10	756.048	8.1873e-05	4.6418	0.0312022	0.397461	48.851	50.57	-0.0498951	7	114466514	114466651	138	-	0.692857	0.85641	0.357895	0.608
ENSRNOG00000005037	6	297.774	0.00419655	0.162604	0.68677	0.975867	30.2308	30.7441	-0.0242871	3	100379759	100379956	198	+	0.270073	0.296791	0.243243	0.317935
ENSRNOG00000051372	1	3838.69	0.000129454	0.833213	0.361345	0.90106	106.814	106.337	0.0064519	6	38222555	38224085	1531	-	0.0362627	0.0579915	0.0330871	0.062029
ENSRNOG00000045931	15	138.355	0.000374155	9.42828	0.00213665	0.0699016	20.2573	22.6339	-0.160041	8	50499170	50499313	144	+	0.39011	0.5	0.429752	0.490196
ENSRNOG00000013067	8	455.309	0.000164836	0.538955	0.462866	0.933072	36.1809	35.6188	0.0225892	7	125713766	125713820	55	+	0.137072	0.178182	0.221884	0.137097
ENSRNOG00000020729	3	3423.43	8.53593e-05	40.5409	1.92541e-10	3.64872e-08	102.264	99.648	0.0373865	10	16547203	16547414	212	+	0.330456	0.205128	0.333646	0.143813
ENSRNOG00000012192	6	4761.6	0.00010948	1.20847	0.271636	0.853768	116.14	116.569	-0.00532791	7	143817548	143820365	2818	+	0.0807103	0.381503	0.0890455	0.325359
ENSRNOG00000007921	1	797.609	8.7183e-05	4.15654	0.041474	0.453825	51.8291	50.1521	0.0474547	7	18516512	18516675	164	-	0.722222	0.642202	0.737589	0.630137
ENSRNOG00000004891	2	406.478	0.000498406	0.222763	0.636943	0.968428	36.5274	36.8873	-0.0141466	3	97984608	97984832	225	-	0.338843	0.664234	0.465116	0.713755
ENSRNOG00000014876	13	112.834	0.00114485	0.658325	0.417152	0.921631	19.5916	18.9365	0.0490602	9	119582562	119582651	90	+	0.5	0.540146	0.711111	0.80292
ENSRNOG00000058522	10	226.956	0.000277981	3.09923	0.0783293	0.593686	26.2396	27.5118	-0.0683017	8	81925055	81925168	114	+	0.368932	0.0365854	0.503185	0.0461988
ENSRNOG00000004099	15	600.936	0.00123938	4.7992	0.0284729	0.379508	42.6275	45.1358	-0.0824885	13	44898820	44899074	255	+	0.215556	0.441805	0.272222	0.536105
ENSRNOG00000022623	8	381.369	0.000204193	0.46541	0.495106	0.941603	33.6968	33.1296	0.0244932	7	124479103	124479219	117	-	0.310559	0.383784	0.240143	0.341463
ENSRNOG00000016596	3	1303.93	5.53657e-05	5.20552	0.0225153	0.333928	64.8851	64.2428	0.0143535	10	38604566	38604685	120	-	0.416092	0.18863	0.420455	0.156522
ENSRNOG00000057724	1	227.37	0.000737879	30.5314	3.28504e-08	4.26644e-06	25.747	29.4916	-0.1959	6	114478293	114478319	27	-	1.03333	0.904762	0.902778	0.776316
ENSRNOG00000017023	19	564.492	0.000106763	31.4481	2.04839e-08	2.75783e-06	40.6902	44.8228	-0.139552	19	56212627	56213310	684	+	0.295652	1.12593	0.246973	1.14706
ENSRNOG00000006432	9	914.036	0.00116956	0.796338	0.37219	0.905007	53.7704	54.7466	-0.025957	4	138868425	138869217	793	+	0.183333	4.3	0.191781	6.11111
ENSRNOG00000023993	12	245.669	0.00279159	3.74131	0.0530829	0.505017	27.1539	29.3415	-0.111781	9	100187673	100187699	27	-	0.0650718	0.0218712	0.0657328	0.0273301
ENSRNOG00000053405	7	867.927	0.000289108	3.04845	0.0808144	0.601745	52.5101	53.9965	-0.0402721	7	139175921	139175991	71	-	0.0881148	0.238938	0.146392	0.317719
ENSRNOG00000030183	13	2853.04	5.19693e-05	0.916894	0.338292	0.889271	92.8937	93.5822	-0.0106543	8	100029209	100029334	126	+	0.0755931	0.0465867	0.0831956	0.0364595
ENSRNOG00000036696	19	412.377	0.00149006	0.330612	0.565299	0.957591	36.5153	37.2077	-0.0270998	10	109655790	109655923	134	+	0.291045	0.162791	0.279006	0.19244
ENSRNOG00000011294	7	318.876	0.000176371	1.80177	0.179499	0.77811	31.9788	32.978	-0.0443899	2	257576848	257576961	114	+	0.156156	0.0457433	0.271277	0.0981873
ENSRNOG00000061312	10	711.376	0.000476556	0.224169	0.635881	0.968298	47.0077	47.4722	-0.0141841	1	56963319	56963449	131	-	0.348226	0.251748	0.279879	0.221825
ENSRNOG00000015430	12	538.463	0.000329626	0.15764	0.691339	0.976545	41.4749	41.823	-0.0120551	10	56441503	56442125	623	-	0.664975	0.306667	0.6621	0.304556
ENSRNOG00000030183	12	2085.61	3.22187e-05	0.263777	0.607537	0.96425	80.5357	80.9129	-0.0067417	8	100026770	100026871	102	+	0.0142989	0.0450644	0.0140567	0.0441807
ENSRNOG00000012207	18	614.14	0.000265925	0.307663	0.579118	0.960362	44.4305	44.9912	-0.0180911	9	37931388	37931507	120	-	0.107595	0.0679887	0.207865	0.0990338
ENSRNOG00000018491	4	483.794	0.000446861	0.00736822	0.931595	0.996173	39.239	39.2865	-0.00174722	3	121663338	121664496	1159	+	0.225383	0.286765	0.266129	0.390244
ENSRNOG00000007319	2	1918.5	0.000245548	0.00416684	0.948531	0.998302	72.3778	72.7685	-0.0077682	3	147815864	147816156	293	-	0.481532	0.117095	0.506702	0.103275
ENSRNOG00000004100	3	1135.71	8.19827e-05	9.71704	0.00182567	0.0619572	59.0666	60.822	-0.0422505	7	99960312	99961026	715	+	0.0603136	0.492754	0.0485859	0.441821
ENSRNOG00000004026	23	1197.26	0.000290482	0.382101	0.536481	0.951672	60.8574	60.2865	0.0135975	7	41220121	41220344	224	+	0.0829817	0.423077	0.0914513	0.473054
ENSRNOG00000008806	5	117.056	0.000455918	6.16791	0.0130089	0.244096	17.2324	19.1495	-0.152178	6	23233630	23233764	135	-	0.472603	0.687273	0.43617	0.803109
ENSRNOG00000018166	7	115.714	0.00626618	0.0341886	0.853306	0.99129	19.3876	19.4004	-0.000951498	2	199840384	199840517	134	+	0.388889	0.641921	0.38481	0.617128
ENSRNOG00000016591	12	567.521	0.000102062	3.69397	0.0546095	0.511723	43.897	42.4703	0.0476682	2	28367436	28367600	165	-	0.203366	0.806061	0.250333	0.771739
ENSRNOG00000029910	29	195.415	0.00179274	0.0010674	0.973937	0.999111	25.2735	25.2487	0.00141575	8	127248290	127248310	21	+	1.61667	0.654762	1.32787	0.916667
ENSRNOG00000031387	6	388.416	0.00642348	0.71876	0.396551	0.914649	34.4913	35.7917	-0.0533895	7	12297066	12297148	83	-	0.541063	0.864341	0.590643	0.97446
ENSRNOG00000016544	5	242.034	0.000205218	1.92472	0.165337	0.760939	28.9523	27.9238	0.0521851	2	25777365	25777403	39	-	0.608	0.966667	0.620155	1.13592
ENSRNOG00000051170	12	163.857	0.005997	2.41777	0.119965	0.690518	22.4243	24.3408	-0.118314	7	120765816	120765842	27	-	0.838235	0.368757	0.948718	0.347625
ENSRNOG00000008331	31	39.3004	0.00205814	0.427018	0.513456	0.946307	11.7039	11.1734	0.0669138	7	26355582	26355635	54	-	0.494382	0.715686	0.3	0.615385
ENSRNOG00000047179	12	1601.41	5.54959e-05	1.37565	0.240844	0.832304	71.6821	70.8828	0.016177	8	32314094	32314224	131	-	0.481283	0.163842	0.357488	0.172185
ENSRNOG00000000007	21	347.514	0.0015427	3.03547	0.0814631	0.603457	29.2178	31.2316	-0.0961582	3	56899926	56900015	90	+	0.189024	0.718563	0.124434	0.497778
ENSRNOG00000002632	4	475.928	0.00252509	493.851	2.06946e-109	1.83397e-105	50.9116	22.712	1.16454	7	2461865	2467708	5844	+	0.012239	0.360976	0.00887616	0.223629
ENSRNOG00000016288	2	129.308	0.000551971	2.9459	0.0860955	0.616304	20.0525	21.3644	-0.0914228	3	177190864	177190926	63	+	0.104918	0.910891	0.2	0.962617
ENSRNOG00000015033	8	20.9069	0.00921533	7.51791	0.00610884	0.150037	9.00549	6.44138	0.483434	14	81825615	81825752	138	+	0.731959	0.588235	0.68	0.640351
ENSRNOG00000016813	17	237.087	0.00380501	0.0525034	0.818763	0.988784	27.7529	28.2343	-0.0248105	4	118235001	118235218	218	+	0.32342	0.382066	0.408696	0.4
ENSRNOG00000011329	12	717.54	0.000338586	69.0584	9.55908e-17	3.47856e-14	51.6518	44.4349	0.217123	8	64498948	64499114	167	+	0.72809	0.213031	0.849057	0.242232
ENSRNOG00000024798	5	55.5143	0.00241182	0.279639	0.596938	0.962277	13.7134	13.2586	0.0486606	15	83452204	83452285	82	+	0.8	0.935644	0.809859	1
ENSRNOG00000009484	11	159.173	0.000427002	0.1317	0.716675	0.979514	23.2016	22.9916	0.0131207	4	99800174	99800252	79	-	0.270115	0.267081	0.405583	0.382591
ENSRNOG00000012852	16	162.982	0.000595186	2.69363	0.10075	0.650579	22.678	23.9979	-0.0816184	18	25215312	25215419	108	+	0.608108	0.743268	0.664234	0.745455
ENSRNOG00000036852	9	1815.21	4.60941e-05	1.05007	0.305491	0.873648	75.2005	75.949	-0.014289	7	144087622	144087750	129	+	0.0562284	0.0482343	0.0523918	0.0499638
ENSRNOG00000007738	4	696.367	0.000147233	4.63677	0.0312939	0.39792	48.3877	46.7171	0.0506906	3	148161809	148161891	83	+	0.0806283	0.0471135	0.080418	0.0443189
ENSRNOG00000001733	5	2253.23	0.000136681	97.4387	5.55502e-23	3.321e-20	80.599	86.7456	-0.106028	11	73033154	73034682	1529	+	0.0401786	0.197505	0.0384615	0.221053
ENSRNOG00000013415	2	153.581	0.000751314	13.1595	0.000286061	0.0139173	24.0421	21.2402	0.178764	9	40975088	40975196	109	+	0.914474	0.962687	0.995935	0.986842
ENSRNOG00000018220	48	419.297	0.000199662	0.374008	0.540828	0.952036	37.4639	36.9949	0.0181755	2	199921615	199921731	117	-	0.236453	0.836735	0.305842	0.84375
ENSRNOG00000004814	2	1245.87	9.01392e-05	3.34233	0.067519	0.55911	63.5347	62.5594	0.0223175	10	13163093	13163205	113	-	0.131825	0.0999139	0.141476	0.101331
ENSRNOG00000012864	17	929.071	0.000361914	0.00010751	0.991727	1	51.7011	51.7921	-0.00253587	10	94616976	94617077	102	-	0.0948192	0.0469192	0.071831	0.0434294
ENSRNOG00000002563	5	296.423	0.000241146	1.36642	0.242429	0.833703	29.9944	30.6672	-0.0320051	X	124899463	124899596	134	+	0.192118	0.224615	0.201521	0.317073
ENSRNOG00000010566	2	423.524	0.00185807	0.453318	0.500763	0.943018	35.4844	36.254	-0.0309525	16	37180618	37180754	137	+	0.11086	0.153675	0.139386	0.171669
ENSRNOG00000011027	9	319.792	0.000254376	0.974848	0.323474	0.882971	31.4645	32.1797	-0.0324234	8	112588135	112588244	110	-	0.578125	0.540816	0.604651	0.653846
ENSRNOG00000000068	11	473.429	0.000860754	0.992596	0.319109	0.880812	39.0184	39.9394	-0.0336598	13	110049191	110049292	102	-	0.163904	0.113734	0.2096	0.121269
ENSRNOG00000007272	5	1312.61	0.000946831	1.34218	0.246649	0.837346	63.9704	65.2351	-0.0282439	4	99413186	99414443	1258	+	0.0588235	0.334646	0.0560997	0.332016
ENSRNOG00000001190	17	1020.93	9.93226e-05	1.58208	0.208461	0.804242	56.8948	55.9118	0.0251442	12	47626427	47626509	83	+	0.202744	0.497823	0.213961	0.687266
ENSRNOG00000047746	5	8719.7	0.0140664	12.8227	0.000342446	0.0161424	139.95	162.163	-0.212539	1	11968497	11968939	443	+	0.11652	0.120513	0.13083	0.126247
ENSRNOG00000014665	2	322.981	0.00321646	1.61174	0.204248	0.800019	32.0091	33.2135	-0.053285	5	152210217	152210324	108	-	1.06356	0.274102	0.964072	0.312292
ENSRNOG00000007546	11	3542.58	0.000366028	0.0964091	0.756182	0.983697	102.646	102.935	-0.00405802	4	33753602	33753839	238	-	0.0670898	0.193548	0.066	0.12565
ENSRNOG00000015699	7	209.27	0.00122745	0.633799	0.425965	0.92412	25.9348	26.5553	-0.0341099	9	43017909	43018026	118	-	0.548673	0.974684	0.578947	0.857143
ENSRNOG00000011625	21	477.014	0.000139565	1.0937	0.295653	0.868121	39.988	39.1855	0.0292484	16	61054180	61054300	121	+	0.168224	0.153846	0.211447	0.231959
ENSRNOG00000005310	13	263.591	0.000207767	0.0287078	0.865455	0.991398	29.6841	29.5284	0.00758654	4	77270549	77270597	49	+	0.813333	0.44	0.808511	0.524691
ENSRNOG00000001205	3	226.922	0.00524835	0.475148	0.490628	0.94074	26.4672	27.411	-0.0505485	20	11128051	11128220	170	+	0.575342	0.526627	0.556522	0.52381
ENSRNOG00000001633	7	474.893	0.000146286	2.29086	0.130138	0.709485	40.0669	39.0019	0.0388669	11	46199426	46199566	141	+	0.372642	0.42562	0.428571	0.341365
ENSRNOG00000033790	1	84.8121	0.016644	24.6408	6.90731e-07	6.95137e-05	20.416	13.2237	0.626575	13	96225912	96226179	268	-	0.37027	0.172456	0.441696	0.144559
ENSRNOG00000010890	5	153.519	0.0044992	0.000474731	0.982617	0.999787	22.532	22.4305	0.00651543	15	52177485	52177610	126	-	0.390099	0.122936	0.403084	0.144628
ENSRNOG00000015936	3	698.513	0.00015222	16.6157	4.57705e-05	0.00291567	45.2699	47.8794	-0.0808537	2	252367327	252368473	1147	+	0.0796064	0.0865892	0.0835735	0.123478
ENSRNOG00000020083	8	62.1598	0.00111893	2.32711	0.127138	0.7039	14.9528	13.7418	0.121849	9	98453335	98453371	37	+	1.04348	0.755725	1.08482	0.717742
ENSRNOG00000026517	3	193.544	0.00426088	0.0656504	0.797778	0.987436	25.5297	25.2316	0.0169418	1	100761974	100762113	140	+	0.168889	0.169811	0.251064	0.241814
ENSRNOG00000008524	9	483.065	0.000166506	0.734283	0.391498	0.912637	39.1062	39.7705	-0.0242989	4	34599619	34599771	153	+	0.194805	0.375887	0.224863	0.336986
ENSRNOG00000006816	37	659.919	0.00168966	0.719271	0.396383	0.914588	46.2678	45.2288	0.0327667	7	76825847	76825998	152	-	0.174419	0.0998004	0.258126	0.119195
ENSRNOG00000004099	17	86.2056	0.0112148	9.81255	0.00173325	0.0593865	19.0432	15.1563	0.329355	13	44905019	44905120	102	+	0.727273	0.259504	0.732057	0.285714
ENSRNOG00000004362	11	391.769	0.00172925	5.88679	0.0152549	0.267578	36.9498	34.3463	0.105414	6	124579563	124579724	162	-	0.133728	0.204052	0.181308	0.297414
ENSRNOG00000009432	5	569.163	0.000125697	2.16432	0.141247	0.727739	42.3374	43.3894	-0.0354108	6	102067880	102067986	107	+	0.105839	0.119675	0.117845	0.175978
ENSRNOG00000002627	8	196.159	0.000286183	0.224986	0.635267	0.968252	25.2881	25.6609	-0.0211128	13	107447932	107448019	88	-	0.18	0.485207	0.266881	0.398936
ENSRNOG00000018378	7	81.0908	0.00263666	1.87493	0.170912	0.76778	16.7866	15.6049	0.105303	17	81999502	81999635	134	+	0.325879	0.486631	0.355422	0.435374
ENSRNOG00000011758	1	94.4961	0.00346595	1.55156	0.212905	0.80873	17.0976	18.0737	-0.080093	3	63522403	63522818	416	-	0.569707	0.461538	0.485185	0.46732
ENSRNOG00000019525	8	2773.62	0.000299207	0.732685	0.392014	0.912874	92.2947	91.5754	0.0112884	18	27736956	27737165	210	-	0.0745413	0.103339	0.0834697	0.116705
ENSRNOG00000058522	14	146.763	0.00124645	1.51416	0.218506	0.813053	21.1778	22.1462	-0.0645076	8	81934168	81934236	69	+	0.740506	0.345196	0.696203	0.317726
ENSRNOG00000001849	1	468.16	0.000188359	54.2462	1.76875e-13	4.76692e-11	36.7099	42.1673	-0.199957	11	88211599	88211809	211	-	0.273731	0.627219	0.266979	0.642857
ENSRNOG00000020467	1	642.783	0.000182986	2.25477	0.133203	0.714949	45.4959	46.2129	-0.0225613	18	26185259	26185551	293	-	0.101332	0.146045	0.0992308	0.180108
ENSRNOG00000012623	4	1016.14	8.87596e-05	1.16375	0.280689	0.8595	56.3392	57.1237	-0.019951	16	2350680	2350751	72	+	0.524272	0.543716	0.623853	0.497191
ENSRNOG00000000096	12	59.4823	0.000861164	1.08643	0.297264	0.86889	14.4596	13.6607	0.0819955	2	198997150	198997209	60	+	28.6667	4.53333	7	2
ENSRNOG00000002393	10	2195.12	9.95993e-05	0.750139	0.386432	0.910632	81.7035	82.3499	-0.0113675	13	103318116	103318242	127	+	0.0988358	0.0337751	0.134424	0.0607122
ENSRNOG00000013147	23	83.5913	0.00547639	11.1083	0.000859432	0.0342715	14.6232	18.0851	-0.30654	16	6156295	6156378	84	-	0.328283	0.316129	0.432749	0.267081
ENSRNOG00000004353	15	178.776	0.000371953	1.36069	0.243418	0.834727	23.7687	24.6405	-0.0519663	7	48979315	48979344	30	+	0.350877	0.19917	0.5125	0.236908
ENSRNOG00000013741	6	738.559	0.000101368	1.27021	0.259727	0.845478	49.3505	48.5231	0.0243944	2	240648108	240648185	78	+	0.199393	0.213622	0.192308	0.20329
ENSRNOG00000004049	16	72.4784	0.000825922	5.0004	0.0253414	0.356006	15.8571	14.1889	0.160367	10	109187049	109187115	67	+	0.504762	0.316583	0.606061	0.351351
ENSRNOG00000016544	10	537.684	0.000153523	0.0756359	0.783301	0.986143	41.9493	42.2161	-0.00914595	2	25787745	25787923	179	-	0.0980392	0.508264	0.154426	0.580745
ENSRNOG00000002393	24	2946.94	6.54719e-05	1.80278	0.179377	0.777915	94.615	93.5509	0.0163175	13	103344764	103344997	234	+	0.218676	0.213686	0.210978	0.222318
ENSRNOG00000007738	5	696.374	0.000277323	6.47221	0.0109574	0.219376	48.6165	46.5031	0.0641202	3	148167095	148167183	89	+	0.347505	0.0638743	0.350076	0.0699682
ENSRNOG00000021678	3	400.5	0.000283618	1.61175	0.204246	0.800019	36.861	35.9249	0.0371129	3	82891676	82891885	210	-	0.230769	0.308357	0.354005	0.374172
ENSRNOG00000032735	10	175.456	0.00128704	0.0829802	0.773299	0.985513	23.7765	24.0468	-0.0163113	2	33828850	33828974	125	-	0.386581	0.370518	0.414579	0.4
ENSRNOG00000021273	4	229.896	0.000240171	1.37317	0.241267	0.832852	28.0932	27.245	0.0442318	3	125516948	125517033	86	+	0.310345	0.245455	0.38961	0.286307
ENSRNOG00000001044	4	1033.45	0.000178948	0.499353	0.479785	0.937803	57.5332	57.8878	-0.00886433	12	12744338	12744544	207	+	0.105499	0.101911	0.0880282	0.0716846
ENSRNOG00000021269	4	53785.1	5.5315e-05	14.7851	0.000120482	0.00670037	276.227	274.457	0.00927538	3	125438865	125440624	1760	+	0.046549	0.0797186	0.0336897	0.0861937
ENSRNOG00000030017	10	216.418	0.00147646	5.92992	0.0148859	0.26376	25.8395	28.0717	-0.119538	16	8766163	8766321	159	+	0.741379	0.730769	0.752809	0.579545
ENSRNOG00000009449	2	344.666	0.000241089	0.512339	0.474128	0.936455	34.1142	33.592	0.0222557	15	42966495	42966590	96	+	1.82022	0.291971	1.50794	0.278912
ENSRNOG00000025715	3	1494.67	7.53786e-05	0.365264	0.545597	0.953387	68.756	68.6493	0.00223998	3	150777935	150778102	168	+	0.0797153	0.147705	0.0896615	0.1675
ENSRNOG00000019262	15	92.8974	0.00793931	1.2521	0.263152	0.848262	17.0169	18.2995	-0.104833	8	130100371	130100473	103	+	0.451852	0.325	0.52071	0.348958
ENSRNOG00000020271	10	585.504	0.000143991	0.349354	0.554479	0.955761	43.7612	43.2915	0.0155689	1	199851804	199851953	150	-	0.226244	0.193443	0.215584	0.136194
ENSRNOG00000015514	9	1457.4	0.000148891	0.0673155	0.795286	0.987268	67.986	68.2664	-0.0059394	4	179290988	179291098	111	-	0.0404858	0.0438024	0.0521739	0.0589319
ENSRNOG00000014811	5	655.299	0.000121179	28.1296	1.13459e-07	1.34063e-05	47.3281	44.4372	0.0909285	7	117711918	117712156	239	-	0.652482	1.09836	0.771242	0.98995
ENSRNOG00000053210	2	453.145	0.000546702	0.0172702	0.895446	0.993786	37.5592	37.5055	0.00206122	13	50203233	50203292	60	+	0.531034	0.472	0.571142	0.625
ENSRNOG00000015621	12	80.0519	0.000679929	15.9964	6.34633e-05	0.00388188	17.6059	14.6578	0.264393	16	71150967	71151113	147	-	0.295455	0.176179	0.356481	0.20202
ENSRNOG00000004846	9	772.154	8.2012e-05	0.740814	0.3894	0.911622	50.4982	49.8582	0.0183992	7	77711122	77711214	93	+	0.268	0.439114	0.367003	0.559633
ENSRNOG00000010824	1	968.59	0.000158541	0.696656	0.40391	0.916871	49.7076	49.0235	0.0199922	2	49087226	49087325	100	-	0.0535714	0.101289	0.0445087	0.0641184
ENSRNOG00000006340	3	278.864	0.000571193	1.33157	0.248527	0.839076	29.7891	30.6794	-0.0424835	6	22373412	22373524	113	+	0.613636	0.6	0.590909	0.560976
ENSRNOG00000007738	3	794.675	0.000211772	9.76251	0.00178107	0.060787	51.8391	49.3525	0.0709187	3	148158808	148158906	99	+	0.0646981	0.0602993	0.0517549	0.0423696
ENSRNOG00000009936	11	150.637	0.000441713	5.97653	0.0144975	0.259521	20.9815	23.4218	-0.158734	3	176180092	176180325	234	-	0.695652	0.608247	0.677419	0.782051
ENSRNOG00000000715	3	4937.22	0.00025946	16.5067	4.84788e-05	0.00306744	120.893	116.76	0.05018	11	2657022	2657246	225	+	0.164255	0.0645514	0.177579	0.0617929
ENSRNOG00000018317	3	219.211	0.000278685	2.58437	0.107923	0.666388	26.1026	27.5575	-0.0782507	4	118738089	118738197	109	+	0.623853	0.508197	1.71429	0.308244
ENSRNOG00000010824	26	561.894	0.000287685	0.462399	0.496505	0.941885	38.1498	37.5548	0.0226782	2	49160789	49160878	90	-	0.115979	0.176692	0.119374	0.106732
ENSRNOG00000002835	9	276.365	0.00026697	12.0703	0.000512323	0.0224249	29.1549	31.2245	-0.0989397	10	82005522	82005561	40	-	0.577236	0.435146	0.578947	0.324324
ENSRNOG00000050578	4	1999.9	3.9426e-05	11.2101	0.00081355	0.0328336	77.8781	80.1219	-0.0409786	4	6866069	6866151	83	+	0.232816	0.302632	0.288835	0.390909
ENSRNOG00000010824	19	992.224	0.000103176	0.105465	0.745368	0.982344	50.1751	49.928	0.00712199	2	49129080	49129205	126	-	0.0463079	0.0411664	0.0354853	0.0376682
ENSRNOG00000008184	4	252.146	0.00222894	7.89701	0.00495167	0.1301	27.3459	30.4077	-0.153113	5	24589331	24589481	151	-	0.402469	0.0876494	0.743802	0.0779896
ENSRNOG00000005248	7	125.017	0.000425419	0.0108907	0.916885	0.995328	20.1252	20.234	-0.00778007	14	104599338	104599380	43	-	0.419192	0.171285	0.367021	0.156676
ENSRNOG00000052758	4	1463.45	0.000715935	10.1003	0.00148247	0.05265	68.0756	66.1632	0.0411105	6	37646934	37647055	122	+	0.195187	0.405248	0.243697	0.446556
ENSRNOG00000013078	8	100.921	0.00124366	2.43777	0.118444	0.68761	18.9653	17.7553	0.0951146	5	60424041	60424136	96	+	0.450292	0.785047	0.468531	0.818182
ENSRNOG00000004353	19	164.369	0.00065931	0.0792741	0.778284	0.98591	23.0856	23.2872	-0.0125408	7	49011255	49011336	82	+	1.47945	0.920635	1.1374	0.983333
ENSRNOG00000042094	6	35.1424	0.00816995	19.9807	7.82285e-06	0.000622913	11.9868	7.88405	0.604438	7	144098063	144098101	39	+	1.16807	0.627155	1.26316	0.628514
ENSRNOG00000014516	2	3397.6	8.73627e-05	0.0431367	0.835468	0.989401	98.3902	98.4416	-0.000752583	9	42656259	42659184	2926	+	0.0379747	0.100656	0.034558	0.152738
ENSRNOG00000014597	1	1031.12	0.000470101	27.2312	1.80526e-07	2.03877e-05	56.0155	59.8149	-0.0946786	9	88033668	88034712	1045	-	0.0550551	0.0157934	0.0697897	0.0116514

## Sheet: S_Table_2(Fig4B)
EnsemblGene_ID_DEXseq_whole cell RNA	Exon_ID_exon	exonBaseMean	dispersion	stat	pvalue	padj	KCl	NT	log2fold_KCl_NT	genomicData.Chr#	genomicData.start	genomicData.end	genomicData.width	genomicData.strand	3SS_NT_RISE Index	5SS_NT_RISE Index	3SS_KCl_RISE Index	5SS_KCl_RISE Index
ENSRNOG00000001874	E003	258.293	0.000288852	6.66825	0.00981458	0.205078	28.4373	29.9646	-0.0754731	11	87447244	87447884	641	-	0.107728	0.0796253	0.0829545	0.0875
ENSRNOG00000060464	E031	453.248	0.00108128	0.843966	0.358265	0.89971	36.587	37.4288	-0.0328191	X	156375756	156376295	540	-	0.0366541	0.131579	0.0592391	0.178804
ENSRNOG00000033790	E002	3720.03	0.00017644	372.283	5.95898e-83	2.64044e-79	94.8728	112.243	-0.242553	13	96229688	96230521	834	-	0.0572821	0.172456	0.0754567	0.144559
ENSRNOG00000020763	E004	1582.4	6.61589e-05	98.5067	3.23923e-23	1.95986e-20	72.9795	65.8764	0.14773	1	101373539	101374201	663	-	0.0190667	0.0783994	0.0378805	0.0822999
ENSRNOG00000036839	E012	9100.74	8.20984e-05	2.27682	0.131321	0.711072	150.438	149.113	0.0127666	7	144869228	144869926	699	+	0.0704463	0.532697	0.0640625	0.550781
ENSRNOG00000029366	E003	248.99	0.000642814	3.66937	0.0554211	0.514997	28.1607	26.9614	0.0627853	1	198453155	198454109	955	-	0.143162	0.25641	0.133166	0.263819
ENSRNOG00000010771	E011	435.712	0.000283897	5.45037	0.0195642	0.309248	38.714	36.8412	0.0715335	10	13936478	13937230	753	+	0.0790051	0.0395026	0.124849	0.0434258
ENSRNOG00000016566	E007	725.655	0.000138572	0.0752329	0.783865	0.986284	48.6	48.8869	-0.00849077	7	117800294	117800855	562	-	0.0852018	0.224215	0.128731	0.225746
ENSRNOG00000014501	E002	970.955	0.000109301	3.34738	0.0673122	0.558605	55.5439	56.8011	-0.0322895	4	115624887	115626399	1513	+	0.0247642	0.107311	0.0391061	0.165115
ENSRNOG00000051372	E002	2560.61	0.000173067	0.583781	0.444834	0.928732	88.4811	88.979	-0.00809491	6	38226139	38227012	874	-	0.0876945	0.0579915	0.0921739	0.062029
ENSRNOG00000061795	E003	292.156	0.000438662	4.09503	0.0430094	0.461995	30.4799	31.7574	-0.0592342	1	220015523	220016193	671	+	0.525	0.45	1.21429	1.2
ENSRNOG00000021053	E002	1842.86	0.000436662	2.26299	0.132498	0.713498	75.1975	76.811	-0.0306286	1	89383730	89384358	629	-	0.101036	0.141192	0.0767196	0.0943563
ENSRNOG00000010466	E006	602.757	0.000179621	0.000848877	0.976757	0.99939	43.655	43.7391	-0.00277677	4	7111348	7111912	565	-	0.0482257	0.378526	0.0554017	0.351801
ENSRNOG00000020238	E003	1064.91	0.000151321	0.287263	0.59198	0.961722	54.1776	54.4923	-0.00835383	10	89077740	89078201	462	-	0.0909091	0.112554	0.0679245	0.143396
ENSRNOG00000013837	E008	546.841	0.00010077	0.0185662	0.891618	0.993319	42.301	42.1756	0.00428498	3	113168795	113169225	431	-	0.222615	0.128975	0.217054	0.209302
ENSRNOG00000020189	E004	137.277	0.00588889	0.0295842	0.863437	0.991356	21.3183	21.5326	-0.0144295	15	34362322	34362715	394	-	0.244262	0.14918	0.265734	0.13986
ENSRNOG00000043388	E006	925.995	0.000100878	2.53959	0.111023	0.672115	53.8958	54.8721	-0.0258998	1	100995360	100995740	381	+	0.0933211	0.221409	0.115385	0.284341
ENSRNOG00000020266	E006	24218.9	9.05654e-06	0.314394	0.574996	0.959843	218.449	218.826	-0.00249157	7	11403763	11404121	359	-	0.0321369	0.0402755	0.0202917	0.0274255
ENSRNOG00000019834	E012	17937.5	8.07101e-05	0.375056	0.540261	0.951916	195.172	195.492	-0.00236497	9	17822490	17822823	334	+	0.0328145	0.012621	0.0268963	0.0123839
ENSRNOG00000032058	E006	453.159	0.000365981	0.253843	0.614382	0.965129	38.364	37.958	0.01535	13	84618268	84618600	333	-	0.255102	0.80102	0.232727	0.723636
ENSRNOG00000004616	E003	3643.36	0.000140437	526.087	2.0052e-116	2.01396e-112	114.124	94.3286	0.274835	10	18082932	18083255	324	-	0.120296	0.0283049	0.091706	0.0266352
ENSRNOG00000053542	E002	382.555	0.000349498	0.425989	0.513964	0.946445	33.1285	33.5404	-0.0178261	9	47970202	47970523	322	+	0.135011	0.25286	0.100746	0.263993
ENSRNOG00000019497	E002	1167.36	6.98744e-05	0.0541831	0.815938	0.98871	60.1642	60.0163	0.00355066	1	170652833	170653141	309	-	0.157672	0.0793651	0.180534	0.131868
ENSRNOG00000031778	E010	396.622	0.000205268	0.0469851	0.828395	0.989165	36.2521	35.8845	0.0147019	2	187537273	187537579	307	+	0.441096	0.268493	0.338205	0.273486
ENSRNOG00000020730	E012	777.438	8.87302e-05	0.861131	0.353423	0.897239	49.4467	48.6803	0.0225346	10	89471731	89472021	291	+	0.112583	0.178808	0.158215	0.158215
ENSRNOG00000007319	E003	2201.13	7.08903e-05	2.09359	0.147918	0.737842	77.9387	77.2775	0.0122929	3	147818644	147818919	276	-	0.123356	0.117095	0.115869	0.103275
ENSRNOG00000002874	E003	435.443	0.000911522	0.0340912	0.853513	0.99129	37.3097	37.4449	-0.00521759	6	107158485	107158759	275	+	0.330383	0.182891	0.449893	0.162047
ENSRNOG00000007546	E012	3285.62	0.000114184	4.62495	0.0315101	0.399315	100.107	98.4705	0.0237819	4	33757096	33757367	272	-	0.100111	0.193548	0.0433276	0.12565
ENSRNOG00000030019	E016	7222.35	1.30387e-05	0.656946	0.41764	0.921765	138.386	137.891	0.00516674	2	204017352	204017620	269	-	0.0209125	0.0346008	0.0199256	0.0374425
ENSRNOG00000012864	E011	1248.41	0.000106039	0.290135	0.590134	0.961501	59.7615	59.4386	0.00781704	10	94602979	94603246	268	-	0.0566826	0.156325	0.0625238	0.174228
ENSRNOG00000002876	E006	85.3624	0.00222991	9.60895	0.00193632	0.0648227	14.9002	17.6097	-0.241038	10	10537096	10537361	266	+	0.581921	0.429379	0.442478	0.539823
ENSRNOG00000012455	E002	785.886	0.000819802	3.64969	0.0560797	0.517217	49.3602	51.324	-0.0562862	5	165432941	165433200	260	-	0.246046	0.425308	0.225185	0.334815
ENSRNOG00000021614	E015	334.372	0.000197527	0.870627	0.350782	0.89573	32.9134	33.6418	-0.031579	4	8195815	8196069	255	-	0.174515	0.132964	0.212355	0.108108
ENSRNOG00000023403	E002	198.633	0.000326029	2.42019	0.11978	0.690101	24.9028	26.0816	-0.0667248	16	19897469	19897716	248	+	0.219031	0.113106	0.330233	0.102326
ENSRNOG00000004628	E003	1075.28	0.000100901	0.0155737	0.900686	0.994157	58.9489	58.8555	0.0022877	7	142241153	142241398	246	+	0.101493	0.151244	0.0797373	0.154784
ENSRNOG00000013076	E007	155.196	0.000334238	269.268	1.6387e-60	4.74767e-57	28.4198	15.8592	0.841572	7	120657852	120658095	244	-	0.272727	0.538462	0.327586	0.505747
ENSRNOG00000012323	E011	1124.49	0.000384047	0.339103	0.560347	0.956681	59.9885	60.4584	-0.0112567	16	19078660	19078898	239	+	0.0474755	0.0497362	0.0426868	0.0345261
ENSRNOG00000002393	E024	2946.94	6.54719e-05	1.80278	0.179377	0.777915	94.615	93.5509	0.0163175	13	103344764	103344997	234	+	0.218676	0.165485	0.210978	0.240137
ENSRNOG00000034066	E008	8928.63	1.73011e-05	3.80577	0.0510763	0.497838	135.52	134.368	0.0123229	8	44992507	44992739	233	+	0.651163	0.286822	0.344118	0.120588
ENSRNOG00000008825	E007	1680.06	5.4694e-05	2.16085	0.141566	0.728056	71.1922	72.2038	-0.0203549	3	72450544	72450774	231	+	0.0645161	0.0388292	0.071682	0.0369056
ENSRNOG00000032394	E004	228.44	0.000254424	32.3372	1.29606e-08	1.81635e-06	23.7329	28.043	-0.240748	7	130344669	130344899	231	-	0.158845	0.133574	0.207207	0.183183
ENSRNOG00000000715	E003	4937.22	0.00025946	16.5067	4.84788e-05	0.00306744	120.893	116.76	0.05018	11	2657022	2657246	225	+	0.164255	0.0578723	0.177579	0.0779304
ENSRNOG00000004591	E004	197.23	0.000486053	0.33065	0.565277	0.957591	25.7746	25.2675	0.0286673	7	129805665	129805888	224	-	0.752277	0.136612	0.87751	0.126506
ENSRNOG00000020302	E010	84.0859	0.00104835	0.405793	0.524112	0.948345	16.6613	16.1697	0.0432068	5	173658098	173658319	222	-	0.260377	0.449057	0.252066	0.520661
ENSRNOG00000053405	E005	1729.88	4.83242e-05	0.00148309	0.96928	0.998854	73.9334	73.955	-0.00042088	7	139173430	139173650	221	-	0.202329	0.15575	0.216617	0.259644
ENSRNOG00000002682	E008	157.402	0.000574825	0.10653	0.74413	0.982344	22.7915	22.5774	0.0136151	10	43747370	43747588	219	+	0.444444	0.139434	0.452874	0.14023
ENSRNOG00000002036	E013	321.981	0.000298637	0.0170537	0.8961	0.993882	32.4593	32.5691	-0.00486977	11	31204288	31204505	218	-	0.0596285	0.248289	0.053554	0.318403
ENSRNOG00000001575	E007	622.898	0.000112899	1.63744	0.200677	0.79762	45.479	44.5635	0.0293372	11	27854332	27854549	218	-	0.109541	0.180212	0.165333	0.216
ENSRNOG00000005129	E003	1054.52	0.000195283	4.11584	0.0424833	0.459415	57.1994	55.6604	0.0393506	7	70477724	70477941	218	-	0.030453	0.322802	0.0252014	0.432762
ENSRNOG00000004910	E006	478.117	0.00013955	2.15217	0.142368	0.728856	40.1107	39.077	0.0376696	13	47941383	47941597	215	+	0.291572	0.1959	0.337591	0.24635
ENSRNOG00000020729	E003	3423.43	8.53593e-05	40.5409	1.92541e-10	3.64872e-08	102.264	99.648	0.0373865	10	16547203	16547414	212	+	0.330456	0.256473	0.333646	0.238988
ENSRNOG00000020201	E003	353.797	0.000310206	0.194586	0.659127	0.972199	33.6314	33.9645	-0.0142184	1	220470892	220471103	212	+	0.126915	0.0678337	0.170034	0.0942761
ENSRNOG00000036688	E005	2101.53	4.53674e-05	0.0523391	0.819042	0.988794	81.02	80.823	0.00351093	10	109756090	109756301	212	-	0.0719424	0.0953237	0.0759369	0.0798817
ENSRNOG00000020710	E006	835.25	0.000105582	3.16923	0.0750376	0.584514	52.6642	51.3459	0.0365743	8	22096915	22097126	212	-	0.10395	0.0748441	0.144953	0.0672994
ENSRNOG00000023639	E002	87.1393	0.0019887	0.00066049	0.979497	0.99949	17.0115	17.1025	-0.0076943	10	15099629	15099839	211	+	0.268199	0.264368	0.329949	0.319797
ENSRNOG00000010189	E004	18563.6	9.1322e-06	68.539	1.24392e-16	4.48332e-14	198.959	201.486	-0.0182099	16	758419	758628	210	+	0.0389362	0.0893617	0.0275046	0.0723133
ENSRNOG00000020340	E013	197.28	0.000307204	0.475404	0.490512	0.94067	25.3518	25.8562	-0.0284238	18	27407019	27407228	210	-	0.503311	0.121413	0.564378	0.171674
ENSRNOG00000015501	E008	407.948	0.000768781	0.0767767	0.781714	0.986078	36.2784	36.0595	0.00873121	16	71101383	71101591	209	+	0.183718	0.0847085	0.16101	0.0686661
ENSRNOG00000001815	E002	1742.88	6.93547e-05	60.025	9.36593e-15	2.85055e-12	69.5019	75.1169	-0.112086	11	81374435	81374643	209	-	0.335025	0.138748	0.273077	0.101923
ENSRNOG00000024349	E008	695.548	0.000141237	2.71966	0.0991191	0.646923	47.6546	46.407	0.0382739	7	12437269	12437476	208	+	0.22905	0.185754	0.261168	0.254296
ENSRNOG00000016603	E005	813.607	0.000565504	3.22255	0.0726304	0.577117	50.6421	52.3474	-0.0477808	1	80205317	80205524	208	+	0.193732	0.336182	0.116803	0.518443
ENSRNOG00000024737	E019	195.335	0.000265556	0.19541	0.658451	0.972105	25.4074	25.1455	0.0149482	1	193134347	193134554	208	+	0.152905	0.180428	0.199525	0.175772
ENSRNOG00000028323	E006	526.477	0.000267791	2.40855	0.120674	0.69184	42.1276	40.9816	0.0397909	12	18520566	18520773	208	+	0.28	0.266667	0.248227	0.406619
ENSRNOG00000031965	E005	3155.58	4.48885e-05	0.000152826	0.990137	1	96.8208	96.876	-0.000823314	8	117348537	117348743	207	+	0.151765	0.0382353	0.108648	0.0268895
ENSRNOG00000005480	E006	557.055	9.23169e-05	147.893	5.00572e-34	5.31082e-31	35.1572	44.8088	-0.349963	4	165617718	165617924	207	-	0.384164	0.439883	0.345098	0.564706
ENSRNOG00000048747	E003	287.015	0.00019647	1.1951	0.274303	0.85554	30.3276	31.1183	-0.0371341	10	84781539	84781744	206	-	0.263158	0.389474	0.394737	0.389474
ENSRNOG00000018536	E004	825.536	0.00168312	0.545569	0.460134	0.932142	49.7906	48.7726	0.0298026	15	34219977	34220180	204	+	0.221028	0.122794	0.354717	0.211321
ENSRNOG00000034066	E006	10679.7	0.000103022	0.681041	0.409228	0.91907	145.697	145.076	0.00616254	8	44991805	44992007	203	+	0.046814	0.0669701	0.0114883	0.0328982
ENSRNOG00000032394	E010	189.918	0.00162597	34.7085	3.82949e-09	5.89909e-07	20.5467	25.8952	-0.333777	7	130347106	130347307	202	-	0.247423	0.829897	0.198068	0.855072
ENSRNOG00000028219	E012	322.696	0.000240032	0.0161827	0.898773	0.994138	30.5194	30.462	0.00271435	4	57816194	57816395	202	-	0.130755	0.208103	0.144886	0.238636
ENSRNOG00000015514	E010	1684.55	0.000297306	2.86412	0.0905752	0.627836	72.2244	73.8307	-0.031734	4	179297828	179298028	201	-	0.0540541	0.0438024	0.0837937	0.0589319
ENSRNOG00000034066	E007	10122.9	2.02946e-05	0.03179	0.858489	0.99129	142.507	142.469	0.000385965	8	44992223	44992421	199	+	0.10306	0.275362	0.0682171	0.192248
ENSRNOG00000019798	E006	1346.71	0.000258031	3.25969	0.0710028	0.5716	66.2033	64.7189	0.032715	10	15199151	15199349	199	-	0.37551	0.114286	0.494751	0.0708661
ENSRNOG00000008392	E015	417.5	0.000608088	1.46384	0.226321	0.819637	37.3064	36.2402	0.0418318	7	130272720	130272916	197	-	0.102867	0.237774	0.211823	0.299261
ENSRNOG00000020250	E008	185.326	0.00151329	0.630043	0.427339	0.924528	24.4298	25.1723	-0.0431911	1	266829242	266829438	197	-	0.0940695	0.186094	0.146138	0.160752
ENSRNOG00000008392	E020	565.341	0.000343781	0.0393212	0.842814	0.990576	42.8219	42.9955	-0.00583384	7	130275285	130275480	196	-	0.0802603	0.110629	0.124236	0.160896
ENSRNOG00000010827	E007	97.2525	0.000928916	1.87081	0.171383	0.768232	17.5441	18.5345	-0.0792312	2	223285167	223285362	196	-	0.275	0.785	0.288288	1.04955
ENSRNOG00000017854	E005	3041.3	3.28348e-05	0.0912418	0.762604	0.984348	96.0781	95.8606	0.0032702	1	165511028	165511222	195	+	0.132107	0.0727425	0.130435	0.0983437
ENSRNOG00000009152	E005	2424.89	4.37878e-05	0.991371	0.319408	0.881035	86.9267	86.1761	0.01251	3	93706191	93706385	195	-	0.106312	0.0830565	0.131098	0.105183
ENSRNOG00000014616	E021	714.51	0.000362533	0.147874	0.700575	0.977534	48.3904	48.0552	0.0100278	17	15380382	15380576	195	-	0.204694	0.327249	0.236453	0.350739
ENSRNOG00000060703	E013	399.378	0.0022746	0.00301751	0.956193	0.99832	35.1209	35.2537	-0.005444	7	140765912	140766105	194	+	0.0544479	0.047546	0.0525438	0.0483736
ENSRNOG00000010155	E020	538.336	0.000103082	0.708975	0.399784	0.915771	42.4358	41.8127	0.0213411	16	54086394	54086584	191	-	0.0451189	0.0484003	0.0581162	0.0647963
ENSRNOG00000045636	E033	597.454	0.000818273	0.0613972	0.804301	0.988299	43.5851	43.353	0.00770225	10	109999702	109999891	190	-	0.2607	0.498054	0.185484	0.443548
ENSRNOG00000002036	E012	280.684	0.000361105	0.0719703	0.788489	0.986539	30.3288	30.5464	-0.0103107	11	31203590	31203779	190	-	0.15534	0.693481	0.238544	0.684636
ENSRNOG00000060869	E005	992.164	0.000257274	0.0029689	0.956547	0.99832	56.1829	56.3074	-0.00319526	X	156717721	156717909	189	+	0.365285	0.25	0.353022	0.223901
ENSRNOG00000015300	E005	481.964	0.000195802	1.96112	0.161394	0.756807	39.1843	40.2054	-0.0371155	10	14252264	14252451	188	+	3.25	2.33333	3.70588	3.26471
ENSRNOG00000025459	E004	2784.7	0.000592611	0.000461942	0.982853	0.999856	92.1807	92.1974	-0.000261045	7	70586255	70586441	187	-	0.0472895	0.0432526	0.0450405	0.0440283
ENSRNOG00000019240	E013	509.53	0.00291844	0.386212	0.534298	0.9514	37.4893	36.6176	0.0339428	2	210867339	210867525	187	-	0.129353	0.134328	0.0783956	0.132179
ENSRNOG00000007546	E010	3165.15	5.26259e-05	0.0745131	0.784876	0.986378	97.5838	97.8266	-0.00358547	4	33750756	33750941	186	-	0.134783	0.0771739	0.119128	0.0604027
ENSRNOG00000007241	E013	1084.97	0.00093681	1.9459	0.163029	0.757943	51.5208	50.1218	0.0397175	3	79598120	79598304	185	+	0.107166	0.0433925	0.0968631	0.0167444
ENSRNOG00000018536	E003	1102.75	6.43444e-05	0.668173	0.413689	0.920379	56.9093	56.2581	0.0166037	15	34219706	34219890	185	+	0.0459921	0.147832	0.0696429	0.255357
ENSRNOG00000016591	E010	634.82	0.00019846	7.61686	0.0057825	0.144687	44.5911	46.7153	-0.0671406	2	28365664	28365848	185	-	0.160606	0.460606	0.175637	0.495751
ENSRNOG00000015440	E020	132.663	0.000439785	5.20921	0.0224675	0.333532	20.2249	21.9993	-0.121322	16	62567008	62567189	182	+	0.135135	0.320463	0.21131	0.330357
ENSRNOG00000001316	E010	851.297	7.80019e-05	1.41572	0.234109	0.827345	51.8499	50.9716	0.0246486	12	39228003	39228184	182	+	0.230655	0.10119	0.252525	0.117172
ENSRNOG00000019525	E014	2333.37	3.2702e-05	1.47114	0.225165	0.818848	84.452	85.22	-0.0130599	18	27746039	27746220	182	-	0.0550674	0.19918	0.075358	0.226827
ENSRNOG00000020266	E009	13466.1	4.98923e-05	0.375658	0.539936	0.951916	177.697	177.389	0.00250101	7	11405273	11405454	182	-	0.0975866	0.0745016	0.0845934	0.0596649
ENSRNOG00000012271	E046	680.324	0.000279699	1.25721	0.26218	0.847462	46.5882	47.5246	-0.0287106	19	9758161	9758341	181	+	0.125468	0.11236	0.17069	0.12931
ENSRNOG00000004068	E017	2307.11	3.13313e-05	0.115628	0.733825	0.981258	84.4688	84.2307	0.00407322	6	28727428	28727608	181	-	0.114332	0.0523349	0.151045	0.0593392
ENSRNOG00000049531	E028	824.146	0.00043008	0.0118681	0.91325	0.995105	51.7556	51.7807	-0.000697562	8	117289533	117289711	179	+	0.091922	0.086351	0.0909091	0.139205
ENSRNOG00000030705	E020	431.534	0.000710246	0.000966999	0.975192	0.999248	37.8218	37.8603	-0.0014686	7	117666133	117666311	179	-	0.144699	0.184814	0.170596	0.170596
ENSRNOG00000024349	E006	724.192	0.000422149	0.425359	0.514275	0.94654	48.254	47.693	0.0168727	7	12436523	12436700	178	+	0.115654	0.0660047	0.141849	0.10077
ENSRNOG00000043388	E005	625.978	0.00057189	3.96694	0.0464021	0.478291	46.0592	44.2427	0.0580503	1	100995082	100995256	175	+	0.111261	0.0141319	0.135857	0.0125042
ENSRNOG00000019332	E010	499.792	0.000496012	0.191573	0.661611	0.972354	40.2734	40.6724	-0.0142217	9	17202624	17202798	175	-	0.104569	0.53198	0.145522	0.485075
ENSRNOG00000020006	E006	410.235	0.000122976	0.228889	0.632349	0.967968	37.0322	36.7065	0.0127421	10	15213326	15213500	175	-	0.388265	0.202247	0.367612	0.170213
ENSRNOG00000014268	E013	411.125	0.0028006	0.033823	0.854084	0.99129	37.0739	36.7625	0.0121706	3	2657670	2657843	174	+	0.267422	0.162892	0.329386	0.225759
ENSRNOG00000021602	E008	92.3942	0.000813285	0.0927124	0.760757	0.984266	17.2837	17.0078	0.0232091	8	116305418	116305590	173	+	0.289593	0.151584	0.409091	0.162338
ENSRNOG00000006816	E017	947.421	0.000169353	1.02829	0.310562	0.876197	54.3893	55.1841	-0.0209281	7	76808945	76809117	173	-	0.156709	0.0568071	0.15745	0.0714286
ENSRNOG00000020905	E014	539.86	0.000275131	0.0377072	0.846032	0.990859	41.1272	40.9918	0.00475845	10	90145845	90146016	172	-	0.110855	0.263279	0.155198	0.36896
ENSRNOG00000057372	E003	172.942	0.00271847	1.1702	0.27936	0.858669	23.5057	24.4567	-0.0572183	16	7581297	7581467	171	-	0.296943	0.366812	0.286307	0.365145
ENSRNOG00000033568	E017	372.466	0.000202118	0.210279	0.646549	0.970467	33.4503	33.0598	0.0169449	10	14266619	14266789	171	-	0.0503376	0.0429711	0.0503085	0.0389179
ENSRNOG00000020674	E003	9525.33	2.23775e-05	0.827638	0.362956	0.901329	155.857	156.366	-0.0047035	10	89353846	89354015	170	+	0.0262939	0.051204	0.0290023	0.049884
ENSRNOG00000011294	E012	441.047	0.00112081	0.0332663	0.855276	0.99129	38.0686	38.2251	-0.00591829	2	257585747	257585916	170	+	0.248497	0.152305	0.249489	0.214724
ENSRNOG00000007834	E004	859.909	0.000116421	0.9509	0.32949	0.885216	52.4564	53.2697	-0.0221955	7	62129022	62129191	170	-	0.0816327	0.0926217	0.111429	0.115714
ENSRNOG00000022802	E005	790.425	7.25329e-05	0.298177	0.585028	0.960635	50.3099	50.6477	-0.00965388	7	120598606	120598775	170	-	0.169197	0.110629	0.221184	0.140187
ENSRNOG00000001719	E005	1294.56	5.3951e-05	0.209323	0.647299	0.970474	64.3363	64.5885	-0.00564593	11	83935576	83935744	169	-	0.110951	0.0634006	0.12605	0.092437
ENSRNOG00000020030	E004	1537.32	5.29768e-05	1.09148	0.296144	0.868409	70.3273	69.585	0.0153092	16	20677832	20678000	169	-	0.206972	0.163399	0.235127	0.1983
ENSRNOG00000048282	E005	119.923	0.000583738	0.742368	0.388903	0.911371	20.0055	19.3709	0.0465104	9	11056913	11057081	169	-	0.196581	0.474359	0.187793	0.4241
ENSRNOG00000047179	E013	1552.91	5.71936e-05	13.531	0.000234651	0.0118153	68.8358	71.5571	-0.0559361	8	32316854	32317021	168	-	0.161017	0.163842	0.177862	0.172185
ENSRNOG00000011329	E012	717.54	0.000338586	69.0584	9.55908e-17	3.47856e-14	51.6518	44.4349	0.217123	8	64498948	64499114	167	+	0.72809	0.222472	0.849057	0.20566
ENSRNOG00000011329	E013	2762.07	9.48514e-05	5.90611	0.0150884	0.265982	91.0036	92.8576	-0.0290958	8	64499492	64499658	167	+	1.14532	0.166348	1.3752	0.1562
ENSRNOG00000012640	E007	632.199	0.000560043	0.0782541	0.779678	0.985993	44.1762	43.9866	0.00620586	3	2571370	2571536	167	-	0.273743	0.0977654	0.150943	0.105951
ENSRNOG00000008106	E005	2537.14	2.75127e-05	2.25496	0.133186	0.714929	87.135	88.1584	-0.0168457	7	70826186	70826351	166	-	0.116604	0.138526	0.111337	0.149975
ENSRNOG00000005037	E011	351.032	0.000205947	6.25005	0.012419	0.237013	34.3636	32.4279	0.0836489	3	100389774	100389938	165	+	0.598291	0.504274	0.712121	0.590909
ENSRNOG00000002339	E005	495.103	0.00011896	3.22731	0.0724196	0.576293	40.3048	39.3137	0.0359198	13	102819202	102819366	165	-	0.158537	0.0940767	0.19137	0.117261
ENSRNOG00000019332	E005	541.727	0.000164625	0.00585383	0.939013	0.99687	41.9527	42.0324	-0.00273716	9	17200401	17200565	165	-	0.723	0.067	0.791465	0.0724638
ENSRNOG00000020871	E025	726.33	0.00103455	0.00506832	0.943245	0.997575	46.699	46.6962	8.59874e-05	1	84140428	84140592	165	-	0.0152318	0.0556291	0.0647182	0.101253
ENSRNOG00000024025	E032	243.756	0.00035916	0.00641841	0.936146	0.996536	28.2457	28.1563	0.00457652	19	37863705	37863868	164	+	0.16141	0.122449	0.166906	0.094964
ENSRNOG00000056765	E002	12842.5	1.16334e-05	2.1364	0.143839	0.731343	174.017	174.689	-0.0055648	X	156438548	156438710	163	-	0.170227	0.136317	0.129445	0.105263
ENSRNOG00000007894	E021	169.136	0.000330138	4.07359	0.0435587	0.464677	23.011	24.6229	-0.0976759	5	99450522	99450684	163	-	1.06349	1.2381	0.836538	0.971154
ENSRNOG00000017854	E002	2732.16	8.23866e-05	0.0853208	0.770212	0.985252	91.332	91.5147	-0.00288443	1	165507247	165507408	162	+	0.0958712	0.0664801	0.0982801	0.0507781
ENSRNOG00000006305	E007	2290.62	3.50496e-05	33.2939	7.923e-09	1.14994e-06	76.4484	74.042	0.0461422	7	138094274	138094435	162	-	0.0803815	0.0449591	0.0761283	0.0364328
ENSRNOG00000010557	E006	1155.72	0.000374674	0.114665	0.734895	0.981452	61.044	60.6428	0.00951429	10	94453924	94454085	162	-	0.222455	0.121721	0.227043	0.120752
ENSRNOG00000018849	E011	406.681	0.000264623	0.235746	0.627296	0.967073	36.6831	36.3163	0.0145007	18	36864517	36864677	161	+	0.0797448	0.121212	0.115702	0.0859504
ENSRNOG00000016896	E008	7199.61	0.000105492	2.66419	0.10263	0.654507	139.084	139.98	-0.00926592	7	121298935	121299095	161	-	0.174312	0.0642202	0.152861	0.0384036
ENSRNOG00000018107	E002	486.66	0.000142416	6.06125	0.013818	0.252517	39.8569	38.1301	0.063899	1	238846873	238847032	160	+	0.456376	0.308725	0.327935	0.433198
ENSRNOG00000016150	E005	170.197	0.000582182	0.656727	0.417718	0.921765	24.0429	23.3856	0.0399908	8	116345958	116346115	158	+	0.368902	0.295732	0.344978	0.283843
ENSRNOG00000004207	E009	360.888	0.000150306	2.22995	0.135358	0.718913	32.1112	30.9579	0.0527669	6	122779602	122779759	158	-	1.32857	0.378571	1.39185	0.388715
ENSRNOG00000018181	E007	711.625	0.000412538	0.201037	0.653885	0.971664	48.149	48.4704	-0.00959836	9	100771512	100771669	158	-	0.18026	0.0401891	0.151241	0.0366286
ENSRNOG00000020390	E008	281.163	0.0002434	27.1628	1.87019e-07	2.11052e-05	27.7005	31.6655	-0.193	16	20991547	20991703	157	-	0.123077	0.420513	0.15	0.545
ENSRNOG00000017564	E008	260.979	0.00297441	0.309696	0.577867	0.960216	28.6443	29.2991	-0.0326052	5	173085098	173085254	157	-	0.179348	0.421196	0.226087	0.521739
ENSRNOG00000030355	E042	212.331	0.000279619	8.19983	0.00418942	0.115028	27.0561	24.8337	0.123652	7	117513363	117513518	156	+	0.920168	0.659664	0.545151	0.397993
ENSRNOG00000010479	E029	164.228	0.00368722	4.13137	0.0420952	0.457594	23.2421	21.0914	0.140085	15	93735788	93735943	156	-	0.0968858	0.16609	0.146172	0.201856
ENSRNOG00000003703	E007	770.113	9.34875e-05	1.52181	0.217346	0.812518	49.2606	48.3138	0.0279967	13	45051289	45051444	156	-	0.108333	0.145	0.0973085	0.163561
ENSRNOG00000011815	E004	869.481	0.000103237	0.7446	0.388191	0.911123	48.2208	48.8451	-0.0185579	1	24187304	24187459	156	-	0.274775	0.256757	0.196305	0.277136
ENSRNOG00000055300	E008	296.861	0.000202389	3.39361	0.0654493	0.552001	30.6435	32.0229	-0.0635205	4	157686444	157686599	156	-	0.172811	0.0552995	0.202429	0.097166
ENSRNOG00000053430	E006	475.24	0.00136344	0.402551	0.525775	0.948705	26.5616	27.2473	-0.0367731	3	175854278	175854432	155	+	0.319672	0.114754	0.204152	0.100346
ENSRNOG00000011253	E003	629.51	0.000105961	0.0507772	0.821716	0.989101	45.0538	45.4772	-0.0134927	16	59332141	59332295	155	-	0.258706	0.359867	0.241322	0.413223
ENSRNOG00000007834	E013	614.146	0.000441787	0.455779	0.499603	0.942783	44.6435	45.2709	-0.0201354	7	62140301	62140455	155	-	0.158986	0.163594	0.176611	0.121718
ENSRNOG00000025338	E002	1265.67	0.000315824	4.60753	0.0318319	0.401379	62.6027	61.3146	0.029995	10	75683146	75683300	155	-	0.073501	0.139265	0.0923407	0.227631
ENSRNOG00000012760	E005	172.399	0.000475373	19.4404	1.03786e-05	0.000798154	25.684	22.3214	0.202441	2	189896021	189896174	154	-	0.364807	0.515021	0.409774	0.545113
ENSRNOG00000011953	E013	274.352	0.000195192	0.546239	0.459858	0.932107	29.7328	30.2756	-0.0261023	15	28590283	28590436	154	-	0.169916	0.387187	0.201087	0.453804
ENSRNOG00000011329	E011	3991.57	2.33743e-05	1.78282	0.181803	0.780894	108.068	108.967	-0.0119562	8	64496091	64496243	153	+	0.0585652	0.213031	0.111604	0.242232
ENSRNOG00000014382	E025	435.535	0.000280233	0.125104	0.723564	0.98001	38.0401	37.7901	0.0095111	4	177302243	177302394	152	-	0.357934	0.193727	0.439575	0.209163
ENSRNOG00000007842	E003	512.532	0.000155453	3.50126	0.0613222	0.537497	41.4375	40.0726	0.04832	4	113887504	113887654	151	+	0.0799012	0.0877265	0.0648801	0.131523
ENSRNOG00000009152	E006	1985.37	5.55435e-05	1.33876	0.247254	0.837831	78.4511	79.2424	-0.0144795	3	93708740	93708890	151	-	0.112277	0.0786988	0.12047	0.0783546
ENSRNOG00000020875	E008	260.209	0.000263064	6.62798	0.0100389	0.207863	28.1251	30.085	-0.0971864	2	195727803	195727952	150	+	0.336634	0.168317	0.337222	0.21421
ENSRNOG00000053060	E012	139.69	0.000537411	0.0607351	0.805338	0.988432	19.9317	20.1183	-0.0134387	7	58395525	58395674	150	+	0.116822	0.0903427	0.101932	0.0932712
ENSRNOG00000009873	E017	205.888	0.00211846	0.0966793	0.755852	0.983697	26.1326	26.4129	-0.0153933	15	45926192	45926341	150	-	0.117857	0.252381	0.145051	0.358362
ENSRNOG00000053047	E017	429.044	0.000149752	0.417767	0.518053	0.947401	36.5361	35.961	0.0228932	10	86914985	86915133	149	-	0.265487	0.358407	0.380488	0.360976
ENSRNOG00000006700	E004	60.844	0.00145296	0.869908	0.350981	0.895801	13.904	14.6208	-0.0725287	7	97962752	97962900	149	-	0.363636	0.545455	0.259615	0.75
ENSRNOG00000008292	E009	704.537	0.00187519	0.834748	0.360903	0.900853	45.9543	44.7434	0.0385249	6	96846935	96847082	148	+	0.164103	0.24359	0.28	0.498462
ENSRNOG00000010566	E003	386.341	0.00110232	0.435489	0.509308	0.945021	34.3123	33.7672	0.0231029	16	37182389	37182536	148	+	0.502052	0.0512996	0.661169	0.0472264
ENSRNOG00000002983	E004	32.9687	0.00730326	5.76854	0.0163155	0.278614	9.27035	11.4444	-0.303941	19	25829125	25829272	148	-	0.5	0.482955	0.673913	0.434783
ENSRNOG00000061080	E009	148.12	0.00215884	0.0113418	0.915187	0.99528	21.8502	21.9018	-0.00340638	4	6197969	6198115	147	+	0.191489	0.406915	0.128205	0.408284
ENSRNOG00000003999	E018	114.335	0.000689834	0.194088	0.659536	0.972208	19.4396	19.7856	-0.0254566	6	28645501	28645647	147	+	1.07483	0.557823	1.52239	0.522388
ENSRNOG00000025832	E010	193.927	0.000310224	0.14742	0.701013	0.977534	24.8022	25.111	-0.0178532	3	8673491	8673637	147	-	0.222222	0.522222	0.234532	0.438849
ENSRNOG00000013167	E003	2785.06	8.30518e-05	0.0343187	0.853031	0.99129	81.6845	81.8207	-0.0024034	16	36078882	36079027	146	-	0.171278	0.0922266	0.199029	0.0898058
ENSRNOG00000008289	E009	1588.62	0.000253263	0.0596759	0.807009	0.988432	70.5836	70.3571	0.00463506	7	31823601	31823746	146	-	0.105459	0.318859	0.0842754	0.250771
ENSRNOG00000005927	E007	421.686	0.000133535	2.31358	0.128248	0.705831	36.7708	36.8006	-0.00116643	7	60404325	60404470	146	-	0.168831	0.311688	0.124629	0.335312
ENSRNOG00000031965	E011	2916.4	0.000250437	0.625141	0.429143	0.924765	93.0863	93.8236	-0.0113824	8	117350918	117351062	145	+	0.243667	0.133896	0.138606	0.0509005
ENSRNOG00000019943	E003	314.17	0.000597003	0.245905	0.619974	0.965826	31.8831	32.3073	-0.0190643	19	38172841	38172985	145	+	0.135314	0.181518	0.180049	0.153285
ENSRNOG00000006305	E003	2462.27	0.000292032	10.9	0.000961648	0.037465	78.9254	77.5909	0.0246025	7	138092572	138092716	145	-	0.058072	0.097561	0.0465352	0.0556399
ENSRNOG00000012939	E012	95.8407	0.000592088	3.22014	0.0727375	0.577557	17.2247	18.6021	-0.110986	7	12746648	12746792	145	-	0.775385	0.226154	0.834452	0.281879
ENSRNOG00000009484	E017	229.22	0.000347358	0.365937	0.545228	0.953298	27.888	27.4971	0.0203614	4	99807992	99808136	145	-	0.121726	0.0847458	0.115445	0.0982839
ENSRNOG00000031965	E010	2474.36	0.000366327	0.0952672	0.757585	0.983838	86.4906	86.7929	-0.00503369	8	117350688	117350831	144	+	0.126255	0.265423	0.07343	0.158454
ENSRNOG00000020729	E002	3287.4	0.000237452	49.8826	1.63225e-12	3.992e-10	101.483	97.0342	0.0646765	10	16544928	16545070	143	+	0.262108	0.205128	0.265886	0.143813
ENSRNOG00000014856	E004	725.648	0.00045857	1.20719	0.271888	0.853896	47.8937	46.9834	0.0276863	4	177424952	177425094	143	+	0.203101	0.113178	0.177618	0.0759754
ENSRNOG00000030237	E002	1944	5.40221e-05	0.912265	0.339514	0.890251	77.7403	78.2602	-0.00961645	2	14700799	14700941	143	-	0.125581	0.243411	0.158678	0.203306
ENSRNOG00000060464	E012	312.776	0.000695671	1.92803	0.164974	0.760703	30.9673	29.7527	0.0577242	X	156369621	156369763	143	-	0.12782	0.155388	0.105666	0.1317
ENSRNOG00000027491	E014	500.794	0.000133688	2.32376	0.127412	0.704333	41.0512	39.9027	0.0409377	1	245263648	245263789	142	+	0.0949367	0.286076	0.120126	0.238145
ENSRNOG00000012812	E006	354.829	0.000426333	12.0858	0.000508075	0.0222706	32.7717	35.321	-0.108076	7	117414193	117414334	142	-	0.101106	0.113744	0.150613	0.115587
ENSRNOG00000030705	E021	467.701	0.000167381	0.800106	0.371062	0.904409	39.7309	39.0494	0.0249611	7	117666393	117666534	142	-	0.156047	0.0962289	0.145861	0.130092
ENSRNOG00000014568	E002	1543.96	6.46977e-05	0.345091	0.556905	0.956012	70.3107	69.9318	0.00779577	10	14090422	14090561	140	-	0.264214	0.254181	0.205387	0.16835
ENSRNOG00000026474	E044	463.726	0.000144956	1.95843	0.161681	0.75703	39.3641	38.2808	0.0402614	6	26679859	26679998	140	-	0.271111	0.368889	0.197133	0.336918
ENSRNOG00000059919	E006	178.623	0.000376258	7.16247	0.00744447	0.171046	21.7794	23.7374	-0.124197	3	175462655	175462793	139	+	0.303502	0.249027	0.5	0.276471
ENSRNOG00000056765	E003	10316	2.48368e-05	0.271997	0.601995	0.963112	160.11	160.375	-0.00238663	X	156439080	156439218	139	-	0.0595525	0.0499139	0.0327521	0.0377003
ENSRNOG00000017158	E011	2843.1	0.000456592	0.148852	0.699635	0.977458	93.3017	92.8707	0.00667958	1	175889612	175889750	139	-	0.128521	0.107394	0.103774	0.0849057
ENSRNOG00000059202	E002	950.54	0.000135431	0.205675	0.650179	0.970842	55.0422	55.3443	-0.00789645	13	101729059	101729197	139	-	0.10179	0.0637584	0.109661	0.0748477
ENSRNOG00000025042	E009	415.39	0.000138958	0.132085	0.71628	0.979514	36.9179	37.1474	-0.00893886	4	175679391	175679528	138	+	0.307453	0.186335	0.301471	0.208333
ENSRNOG00000006532	E003	6231.55	0.000653537	10.3634	0.00128542	0.0470354	126.147	122.413	0.0433409	10	104575247	104575384	138	-	0.129893	0.176157	0.133676	0.233933
ENSRNOG00000018729	E003	122.168	0.00106428	3.39996	0.0651982	0.551234	20.9176	19.4799	0.102732	1	219445210	219445347	138	-	0.319066	0.252918	0.341727	0.172662
ENSRNOG00000018220	E047	476.57	0.000266571	0.277057	0.598637	0.962607	39.5107	39.9213	-0.014916	2	199921294	199921431	138	-	0.145299	0.67094	0.182104	0.634223
ENSRNOG00000010566	E002	423.524	0.00185807	0.453318	0.500763	0.943018	35.4844	36.254	-0.0309525	16	37180618	37180754	137	+	0.11086	0.11991	0.139386	0.181586
ENSRNOG00000004185	E016	204.154	0.000287115	2.09613	0.147673	0.737483	26.056	24.9648	0.0617199	7	66749798	66749934	137	+	0.167331	0.23506	0.217791	0.322086
ENSRNOG00000019729	E011	326.614	0.000237689	0.00452854	0.946347	0.997976	32.7048	33.0654	-0.0158217	10	15197416	15197550	135	+	0.490483	0.125915	0.493617	0.131915
ENSRNOG00000016486	E008	565.271	0.00129377	0.0379649	0.845514	0.990859	41.4802	41.7	-0.00762423	9	66510704	66510838	135	+	0.244444	0.347222	0.209622	0.395189
ENSRNOG00000004489	E016	68.6813	0.00160671	55.3002	1.0346e-13	2.88644e-11	12.2326	18.3682	-0.586483	19	24864167	24864301	135	-	0.510549	0.316456	0.533333	0.322667
ENSRNOG00000012552	E014	232.472	0.000244354	0.175835	0.674977	0.973787	27.6574	27.9586	-0.015631	1	162487151	162487284	134	+	0.223529	0.103529	0.263566	0.184109
ENSRNOG00000002563	E005	296.423	0.000241146	1.36642	0.242429	0.833703	29.9944	30.6672	-0.0320051	X	124899463	124899596	134	+	0.192118	0.192118	0.201521	0.285171
ENSRNOG00000036696	E019	412.377	0.00149006	0.330612	0.565299	0.957591	36.5153	37.2077	-0.0270998	10	109655790	109655923	134	+	0.291045	0.145522	0.279006	0.197514
ENSRNOG00000018378	E007	81.0908	0.00263666	1.87493	0.170912	0.76778	16.7866	15.6049	0.105303	17	81999502	81999635	134	+	0.325879	0.472843	0.355422	0.554217
ENSRNOG00000016591	E003	466.22	0.000136402	0.703713	0.401539	0.916133	38.9993	39.6135	-0.0225469	2	28357825	28357958	134	-	0.116438	0.0913242	0.12831	0.12831
ENSRNOG00000030680	E010	1848.7	4.54049e-05	2.41687	0.120034	0.690553	76.7526	75.6717	0.0204629	10	94985639	94985772	134	-	0.0338219	0.0479143	0.031457	0.0496689
ENSRNOG00000011758	E002	66.9329	0.00847211	2.86155	0.0907203	0.62804	14.0616	15.5976	-0.149564	3	63527001	63527134	134	-	0.220736	0.461538	0.173203	0.46732
ENSRNOG00000060869	E003	541.307	0.000100077	6.20819	0.0127161	0.240248	41.1165	43.0132	-0.0650644	X	156717191	156717322	132	+	0.0423117	0.133127	0.0500575	0.119102
ENSRNOG00000017852	E003	1490.74	5.94921e-05	4.21386	0.0400949	0.446108	69.4765	68.1359	0.0281098	18	59988484	59988615	132	-	0.196774	0.551613	0.144144	0.585586
ENSRNOG00000056870	E006	2553.96	3.71923e-05	0.922456	0.336831	0.888786	88.3365	87.7446	0.00969997	X	156404425	156404556	132	-	0.452703	0.0485642	0.598795	0.0418649
ENSRNOG00000025459	E006	1692.84	6.04736e-05	0.129847	0.718591	0.979747	73.2808	73.0042	0.00545695	7	70586725	70586856	132	-	0.239631	0.359447	0.293643	0.335015
ENSRNOG00000020595	E004	8211.4	1.8014e-05	0.0307601	0.860777	0.99129	146.974	147.103	-0.00126094	1	101117858	101117989	132	-	0.0526316	0.096	0.0457585	0.106653
ENSRNOG00000018993	E012	474.238	0.00112044	4.16514	0.0412639	0.452793	39.9084	37.8795	0.0752771	1	170584474	170584604	131	+	0.409326	0.352332	0.217054	0.197674
ENSRNOG00000011427	E017	794.897	0.000111702	0.503586	0.477929	0.937507	50.611	50.0552	0.0159304	15	52256421	52256551	131	+	0.112478	0.105448	0.104058	0.0978148
ENSRNOG00000043328	E004	719.738	0.000117703	1.40901	0.235221	0.828203	48.2237	47.3976	0.0249258	1	65543156	65543286	131	+	0.191882	0.332103	0.307692	0.276018
ENSRNOG00000005975	E002	6998.02	3.92915e-05	0.336373	0.56193	0.957194	137.715	137.421	0.00307843	7	73214435	73214565	131	-	0.10434	0.100646	0.0934866	0.091954
ENSRNOG00000002833	E009	805.18	0.00011707	6.81151	0.00905724	0.194653	50.9151	48.9795	0.0559172	11	65116387	65116517	131	-	0.118081	0.166052	0.0857988	0.142012
ENSRNOG00000008639	E003	11436.4	0.00014783	9.13068e-06	0.997589	1	167.154	167.178	-0.000210002	7	75410539	75410669	131	-	0.0217999	0.0168623	0.0224557	0.0195644
ENSRNOG00000009378	E006	3753.96	2.14136e-05	1.02022	0.312468	0.877103	105.917	105.27	0.00883496	8	69125162	69125291	130	+	0.100926	0.0638889	0.101115	0.0429936
ENSRNOG00000003787	E003	139.719	0.000465511	0.89493	0.344145	0.892557	21.3225	21.9857	-0.0441908	14	69819129	69819258	130	+	0.233546	0.324841	0.194444	0.357143
ENSRNOG00000032394	E007	159.31	0.000472063	70.8068	3.9398e-17	1.4765e-14	17.548	24.3516	-0.472708	7	130345729	130345858	130	-	0.229008	0.753181	0.21466	0.832461
ENSRNOG00000020255	E006	945.215	0.000352799	4.24529	0.0393594	0.442894	54.519	56.3044	-0.0464869	2	211221777	211221906	130	-	0.151316	0.0953947	0.154661	0.114407
ENSRNOG00000001991	E004	2162.76	0.000425323	0.000109603	0.991647	1	81.64	81.5286	0.00197004	11	32083152	32083281	130	-	0.091857	0.0461768	0.120229	0.0502545
ENSRNOG00000008142	E006	161.925	0.00223352	0.0293622	0.863945	0.991398	23.2125	23.3824	-0.0105211	4	145273671	145273799	129	+	0.451299	0.405844	0.428115	0.329073
ENSRNOG00000024349	E007	420.494	0.000203515	2.93327	0.0867718	0.617973	37.5529	36.2171	0.0522559	7	12436805	12436933	129	+	0.182176	0.55308	0.271989	0.658999
ENSRNOG00000021085	E003	990.204	0.000740607	5.62306	0.0177256	0.292381	54.9	57.3283	-0.0624418	1	221737512	221737640	129	+	0.279707	0.111517	0.345238	0.123016
ENSRNOG00000008184	E017	609.982	0.000669199	2.28375	0.130735	0.710042	45.3432	44.0529	0.0416503	5	24630668	24630796	129	-	0.123512	0.113095	0.1	0.12037
ENSRNOG00000018823	E013	1265.43	0.000389644	6.88349	0.00869954	0.189671	62.4607	64.9296	-0.0559275	16	7270240	7270368	129	-	0.0258152	0.084692	0.0417266	0.11271
ENSRNOG00000008392	E030	405.46	0.000326209	1.12049	0.289813	0.864902	36.028	36.8771	-0.0336091	7	130278426	130278554	129	-	0.122112	0.376238	0.165803	0.487047
ENSRNOG00000018823	E003	1438.78	0.000103286	2.70376	0.100112	0.649235	67.9784	66.7064	0.0272515	16	7256447	7256575	129	-	0.0302739	0.0365209	0.0316719	0.0514019
ENSRNOG00000001808	E010	343.749	0.000514383	1.60366	0.205386	0.801685	33.2734	34.2611	-0.0422013	4	180867562	180867690	129	-	0.139048	0.201905	0.130573	0.256369
ENSRNOG00000004891	E003	325.255	0.000200744	1.22055	0.269252	0.852173	33.2398	32.4531	0.0345539	3	97987044	97987171	128	-	0.383212	0.664234	0.32342	0.713755
ENSRNOG00000006494	E007	274.691	0.000452671	0.249351	0.617532	0.965594	28.9465	29.3325	-0.0191118	10	89072516	89072642	127	+	0.297753	0.292135	0.16886	0.186404
ENSRNOG00000009085	E011	327.933	0.00025121	1.6137	0.203972	0.799933	32.5174	33.5348	-0.0444473	4	6789336	6789462	127	+	0.175047	0.124767	0.224453	0.206204
ENSRNOG00000018364	E008	355.089	0.000332846	2.49482	0.114222	0.678423	33.6649	34.9008	-0.0520129	10	88615467	88615593	127	-	0.109319	0.137993	0.098966	0.115214
ENSRNOG00000001816	E008	542.982	0.0002532	1.63091	0.201578	0.798247	40.4685	41.4472	-0.0344765	11	81372309	81372434	126	+	0.441026	0.558974	0.33758	0.573248
ENSRNOG00000012192	E003	436.088	0.00022499	0.0401268	0.841233	0.990431	37.7348	37.5787	0.00597825	7	143814343	143814468	126	+	0.263441	0.435484	0.289963	0.427509
ENSRNOG00000006094	E014	776.389	0.000434382	199.305	2.96119e-45	5.37492e-42	44.1677	57.6452	-0.384209	3	92728727	92728852	126	-	0.341287	0.0636298	0.322158	0.0534311
ENSRNOG00000010824	E019	992.224	0.000103176	0.105465	0.745368	0.982344	50.1751	49.928	0.00712199	2	49129080	49129205	126	-	0.0463079	0.192741	0.0354853	0.146291
ENSRNOG00000022043	E002	311.044	0.00295214	0.15233	0.696319	0.977386	30.7145	31.13	-0.0193857	8	22622723	22622848	126	-	0.202673	0.195991	0.21345	0.207602
ENSRNOG00000004162	E019	435.802	0.000165546	0.000243101	0.98756	1	37.8109	37.9045	-0.00356658	13	47431977	47432102	126	-	0.243626	0.181303	0.198953	0.246073
ENSRNOG00000003999	E021	149.337	0.000328731	0.381115	0.537007	0.951675	22.5752	22.1127	0.0298615	6	28647406	28647530	125	+	20.4667	13.8	15.1667	9.08333
ENSRNOG00000032735	E010	175.456	0.00128704	0.0829802	0.773299	0.985513	23.7765	24.0468	-0.0163113	2	33828850	33828974	125	-	0.386581	0.271565	0.414579	0.22779
ENSRNOG00000020005	E006	468.004	0.000141107	0.209347	0.64728	0.970474	39.4875	39.1035	0.0140998	7	11463836	11463960	125	-	0.201705	0.323864	0.169967	0.424092
ENSRNOG00000028227	E003	40.1334	0.0333687	4.00005	0.0454988	0.474434	10.0653	12.8281	-0.349924	16	7107629	7107752	124	+	0.656338	0.498592	0.76	0.571429
ENSRNOG00000020608	E008	627.525	0.00211414	0.798605	0.371511	0.904641	44.7247	45.8006	-0.0342964	8	21908664	21908787	124	+	0.265672	0.274627	0.317784	0.332362
ENSRNOG00000000977	E019	125.898	0.000709035	0.135735	0.712559	0.979191	19.6764	19.4068	0.0199048	12	2085400	2085523	124	+	0.343434	0.434343	0.324873	0.472081
ENSRNOG00000020271	E003	811.467	0.000129486	19.9743	7.84912e-06	0.000624345	49.799	53.0177	-0.0903586	1	199846913	199847036	124	-	0.129707	0.644351	0.0752257	0.65998
ENSRNOG00000008578	E009	321.524	0.00219013	1.38593	0.239094	0.830733	33.2334	31.9	0.0590776	X	1711005	1711128	124	-	0.298387	0.424731	0.381271	0.27592
ENSRNOG00000055300	E009	269.409	0.00175738	0.00454485	0.946251	0.997976	29.954	29.9417	0.000593382	4	157686681	157686804	124	-	0.233405	0.130621	0.229695	0.158629
ENSRNOG00000006865	E006	3552.29	2.91696e-05	0.00620319	0.937223	0.996624	102.13	102.047	0.00117697	6	34056343	34056465	123	+	0.0153564	0.0153564	0.00974817	0.0102356
ENSRNOG00000024128	E017	2686.94	0.000103955	0.140707	0.707579	0.978326	90.6463	90.8607	-0.00340873	7	123141971	123142093	123	+	0.0309992	0.0285082	0.0245879	0.0208052
ENSRNOG00000010566	E005	373.531	0.000154079	1.09342	0.295715	0.868121	33.8087	33.1165	0.0298443	16	37184871	37184993	123	+	0.107362	0.147239	0.117757	0.207477
ENSRNOG00000012864	E018	953.2	8.58163e-05	0.834915	0.360855	0.900769	52.5472	51.9302	0.0170387	10	94620031	94620153	123	-	0.100622	0.0469192	0.087982	0.0434294
ENSRNOG00000001885	E005	385.444	0.000204356	2.01509	0.155742	0.748987	35.2994	36.1458	-0.0341811	11	86886872	86886994	123	-	0.0530973	0.790265	0.0441459	0.742802
ENSRNOG00000019294	E007	209.609	0.00146997	3.71383	0.0539633	0.508846	25.6727	27.3431	-0.0909445	9	82413593	82413714	122	+	0.341176	0.110294	0.342357	0.0812102
ENSRNOG00000053430	E004	234.278	0.000395082	0.0971462	0.755282	0.983697	18.6959	19.0426	-0.0265088	3	175850163	175850284	122	+	0.258065	0.241935	0.232365	0.315353
ENSRNOG00000006326	E003	1140.21	9.93252e-05	4.32295	0.0376016	0.433987	61.1767	59.6676	0.0360356	6	26681951	26682072	122	-	0.25523	0.297071	0.198606	0.170732
ENSRNOG00000010616	E008	102.963	0.000969881	2.32701	0.127146	0.7039	16.7435	18.0366	-0.107328	3	2468814	2468935	122	-	0.171026	0.430584	0.185714	0.582143
ENSRNOG00000053405	E008	1132.14	0.000501191	2.29118	0.130111	0.709473	59.7233	61.2538	-0.0365068	7	139178327	139178448	122	-	0.128319	0.238938	0.197556	0.317719
ENSRNOG00000006865	E004	3619.55	5.7036e-05	0.683549	0.408367	0.918837	103.216	102.479	0.010349	6	34053173	34053293	121	+	0.0177106	0.0561555	0.0223602	0.0518634
ENSRNOG00000020947	E004	227.389	0.000635622	0.00817935	0.927938	0.996048	27.5337	27.4696	0.0033642	1	83971035	83971154	120	-	0.58371	0.330317	0.542969	0.441406
ENSRNOG00000057623	E015	357.072	0.00031902	1.45958	0.226997	0.81994	33.8885	34.8093	-0.0386767	1	183712607	183712726	120	-	0.424051	0.443038	0.377246	0.497006
ENSRNOG00000005018	E004	43.8182	0.00120731	11.6912	0.000627966	0.0265301	10.9273	13.4441	-0.299041	3	51739001	51739119	119	+	0.221698	0.212264	0.297872	0.297872
ENSRNOG00000049531	E021	596.584	0.000106838	0.654016	0.41868	0.922075	44.5642	43.9229	0.0209121	8	117287542	117287660	119	+	0.0511745	0.197148	0.0710432	0.254496
ENSRNOG00000007842	E011	750.202	0.000757742	0.177641	0.673409	0.973662	48.987	49.4895	-0.0147233	4	113889698	113889816	119	+	0.655267	0.123119	0.700811	0.104462
ENSRNOG00000012192	E005	482.792	0.000117076	4.70874e-08	0.999827	1	39.6384	39.6331	0.000193779	7	143815270	143815388	119	+	0.248555	0.381503	0.368421	0.325359
ENSRNOG00000014693	E003	140	0.00359716	0.0296823	0.863213	0.991342	21.644	21.4896	0.0103242	6	137786716	137786834	119	+	1.51351	1.7027	2.3871	2.74194
ENSRNOG00000001575	E008	406.521	0.000819589	0.603007	0.437433	0.926268	36.3056	36.9781	-0.0264802	11	27859001	27859119	119	-	0.120879	0.0659341	0.215504	0.142636
ENSRNOG00000045636	E019	677.163	0.000101785	3.50602	0.061146	0.536796	45.6334	47.1165	-0.0461424	10	109994828	109994946	119	-	0.226103	0.159926	0.167702	0.136646
ENSRNOG00000018669	E027	97.5479	0.00135572	0.20562	0.650222	0.970842	17.7469	17.4091	0.0277222	16	20118685	20118802	118	+	0.15619	0.0704762	0.186957	0.110145
ENSRNOG00000007472	E011	191.846	0.00126731	0.0207776	0.885386	0.993119	25.2643	25.2525	0.000673894	4	145060174	145060291	118	+	0.129338	0.350158	0.204482	0.557423
ENSRNOG00000052758	E008	1319.24	0.000110013	27.6989	1.41746e-07	1.63513e-05	65.0082	62.6081	0.0542709	6	37651247	37651363	117	+	0.0625	0.0526961	0.0727686	0.0505969
ENSRNOG00000013360	E003	2049.56	0.00016376	0.0364642	0.84856	0.99095	79.4342	79.2781	0.00283787	8	23015573	23015689	117	+	0.065389	0.104848	0.0665236	0.0869099
ENSRNOG00000019666	E008	1092.2	8.98005e-05	1.91253	0.166682	0.762785	59.7259	58.7518	0.0237237	1	225070425	225070541	117	+	0.0973783	0.11236	0.112397	0.128926
ENSRNOG00000027773	E010	217.154	0.000388334	0.039526	0.84241	0.990568	26.8587	26.9819	-0.00660669	6	125057010	125057126	117	-	0.0971787	0.105016	0.103022	0.120879
ENSRNOG00000015134	E006	331.79	0.000218804	0.0579398	0.809782	0.988432	32.5655	32.3574	0.00924667	7	144105456	144105572	117	-	0.183746	0.233216	0.229947	0.227273
ENSRNOG00000025459	E014	1607.67	6.55336e-05	0.903046	0.341966	0.891208	71.0907	71.7668	-0.013656	7	70595460	70595576	117	-	0.230622	0.0322333	0.27392	0.04128
ENSRNOG00000018220	E048	419.297	0.000199662	0.374008	0.540828	0.952036	37.4639	36.9949	0.0181755	2	199921615	199921731	117	-	0.236453	0.310345	0.305842	0.460481
ENSRNOG00000027057	E010	229.784	0.000263787	1.36384	0.242873	0.834222	25.1005	26.0154	-0.0516483	10	104142236	104142352	117	-	0.121032	0.551587	0.0834356	0.613497
ENSRNOG00000011207	E003	35393.6	7.04004e-05	0.0639991	0.800283	0.987774	245.948	246.158	-0.00123026	10	94487037	94487153	117	-	0.00111245	0.00176138	0.00387902	0.00800048
ENSRNOG00000005301	E007	462.519	0.0001513	2.11366	0.14599	0.734974	39.4295	38.3659	0.0394515	6	26549208	26549322	115	+	0.246094	0.204427	0.274136	0.20739
ENSRNOG00000022748	E004	377.011	0.000159725	0.23785	0.625763	0.966709	34.9568	35.247	-0.0119276	1	156288378	156288492	115	+	0.447368	0.684211	0.835165	1.26374
ENSRNOG00000017156	E004	167.177	0.000303515	1.00237	0.316737	0.879432	22.4038	21.5684	0.0548234	16	19801328	19801442	115	+	0.429012	0.518519	0.422492	0.458967
ENSRNOG00000014665	E003	377.52	0.00722985	0.299592	0.584138	0.960486	35.866	34.8353	0.0420692	5	152213555	152213669	115	-	0.459357	0.274102	0.508306	0.312292
ENSRNOG00000018729	E008	76.3002	0.00140478	0.803252	0.370123	0.903933	16.3194	15.6003	0.0650131	1	219449223	219449337	115	-	0.215457	0.135831	0.27789	0.123732
ENSRNOG00000012701	E008	106.925	0.00210445	0.125891	0.722731	0.979963	19.1398	18.7933	0.0263576	1	15724605	15724718	114	+	0.213235	0.183824	0.206349	0.174603
ENSRNOG00000006094	E013	1541.36	0.000586977	84.1727	4.53385e-20	2.20338e-17	64.9057	75.7815	-0.223501	3	92726336	92726449	114	-	0.170097	0.117433	0.170316	0.134225
ENSRNOG00000024651	E026	347.731	0.000202154	0.12029	0.72872	0.980669	29.8731	30.1677	-0.0141569	6	41979012	41979125	114	-	0.263923	0.104116	0.24918	0.0797814
ENSRNOG00000061499	E057	128.529	0.0010129	1.10407	0.293375	0.866676	20.2101	19.6954	0.0372119	7	140536518	140536631	114	-	0.21875	0.203125	0.313131	0.30303
ENSRNOG00000006816	E016	881.288	8.21075e-05	2.94139	0.0863363	0.616825	52.253	53.5269	-0.034751	7	76808748	76808861	114	-	0.0878963	0.257925	0.102618	0.252356
ENSRNOG00000025592	E002	477.373	0.000177285	0.187139	0.665309	0.972903	39.6265	39.785	-0.00576151	7	70353571	70353684	114	-	1.14439	1.07487	1.06608	0.784141
ENSRNOG00000004438	E023	1386.68	6.823e-05	0.885249	0.346768	0.893914	66.2754	66.9554	-0.0147277	7	133555377	133555489	113	+	0.0723906	0.0622896	0.105416	0.0967118
ENSRNOG00000001190	E003	648.888	9.34732e-05	5.99703	0.01433	0.25778	46.3536	44.4461	0.0606216	12	47596114	47596226	113	+	0.262673	0.0675883	0.311798	0.0955056
ENSRNOG00000013911	E006	122.875	0.00054524	0.172599	0.677812	0.97421	19.6648	19.9717	-0.0223386	4	115478207	115478319	113	+	0.670455	0.625	0.533835	0.639098
ENSRNOG00000022741	E014	542.653	0.000119569	2.26633	0.132213	0.713084	41.7147	42.8273	-0.0379769	8	22431612	22431723	112	+	0.0976277	0.149635	0.0990338	0.145733
ENSRNOG00000006961	E007	1796.66	5.9861e-05	1.94052	0.163613	0.758696	74.7493	75.6591	-0.0174546	3	122699673	122699784	112	-	0.140756	0.502101	0.108216	0.446894
ENSRNOG00000002705	E010	421.228	0.000196445	0.110447	0.739636	0.982017	37.1641	37.3871	-0.00862979	13	26846349	26846460	112	-	1.03315	0.331492	1.03977	0.386364
ENSRNOG00000010189	E005	8239.87	2.61666e-05	0.0738129	0.785864	0.986404	147.422	146.947	0.00466274	16	759686	759796	111	+	0.242742	0.160484	0.184918	0.149508
ENSRNOG00000010038	E010	537.938	0.000535496	0.216042	0.642072	0.969334	41.9907	41.607	0.0132456	10	94451299	94451409	111	+	1.09091	0.651515	1.16883	0.857143
ENSRNOG00000050381	E004	131.214	0.00038179	1.1556	0.282381	0.860751	21.0887	20.2725	0.0569498	9	10290684	10290794	111	-	0.228916	0.888554	0.149321	0.776018
ENSRNOG00000008639	E007	17098.6	7.53236e-06	0.526156	0.468228	0.934933	193.943	194.199	-0.00190461	7	75411735	75411845	111	-	0.00513822	0.00828966	0.00470364	0.00855207
ENSRNOG00000012207	E003	74.8404	0.0010797	4.14229	0.0418246	0.456041	14.8308	16.5257	-0.156113	9	37907148	37907258	111	-	0.612319	0.547101	0.670927	0.469649
ENSRNOG00000011726	E004	546.342	0.000994325	2.43162	0.11891	0.688643	42.2176	40.6189	0.0556909	3	2510913	2511023	111	-	0.324074	0.859428	0.329751	0.884221
ENSRNOG00000030019	E014	3499.95	9.38159e-05	0.0685775	0.793419	0.987087	100.994	101.203	-0.0029768	2	204015875	204015984	110	-	0.0178992	0.0240226	0.0238441	0.0270427
ENSRNOG00000015420	E002	79.6464	0.000781422	0.0010545	0.974095	0.999139	15.3131	15.3474	-0.00322337	3	11830046	11830155	110	-	0.630705	0.589212	0.631579	0.568421
ENSRNOG00000001815	E007	1545.62	4.48842e-05	0.0154912	0.900948	0.994157	67.2739	67.3759	-0.00218458	11	81377083	81377192	110	-	0.141667	0.935417	0.113872	0.641822
ENSRNOG00000017907	E003	1489.97	8.36605e-05	0.459727	0.497752	0.942122	69.0923	68.6036	0.010242	10	14624999	14625108	110	-	0.20463	0.0981481	0.225751	0.0841202
ENSRNOG00000013415	E002	153.581	0.000751314	13.1595	0.000286061	0.0139173	24.0421	21.2402	0.178764	9	40975088	40975196	109	+	0.914474	0.322368	0.995935	0.418699
ENSRNOG00000012269	E007	171.147	0.000349669	0.115932	0.733489	0.981203	23.7915	24.024	-0.0140303	4	157219907	157220015	109	+	0.455357	0.598214	0.377778	0.333333
ENSRNOG00000029510	E009	103.494	0.00544015	0.574904	0.448317	0.929525	18.1918	19.0461	-0.0662058	8	117842591	117842699	109	+	0.287234	0.140957	0.388379	0.0993884
ENSRNOG00000010170	E003	1293.24	8.67137e-05	5.79297e-05	0.993927	1	64.3794	64.4548	-0.00168789	3	2443810	2443918	109	-	0.144628	0.194215	0.127706	0.175325
ENSRNOG00000013961	E004	1156.94	0.000391878	2.60124	0.10678	0.663975	61.5331	60.0344	0.0355723	16	14375325	14375433	109	-	0.0986267	0.327091	0.168571	0.31
ENSRNOG00000061312	E003	528.804	0.00011542	0.394309	0.530043	0.9499	41.1998	40.75	0.0158386	1	56953153	56953261	109	-	0.375	0.230556	0.364865	0.185811
ENSRNOG00000024737	E023	183.231	0.00195861	0.0603464	0.805949	0.988432	24.5451	24.4253	0.00705984	1	193140049	193140156	108	+	0.092233	0.0889968	0.121088	0.0952381
ENSRNOG00000034102	E014	408.38	0.000138883	5.21689	0.0223686	0.332899	35.1375	33.3989	0.0732121	7	12219700	12219807	108	-	0.0887097	0.177419	0.075102	0.137143
ENSRNOG00000023363	E004	317.325	0.000263474	1.54802	0.213428	0.809254	31.5321	32.4602	-0.0418515	4	157561299	157561404	106	+	0.369668	0.232227	0.300319	0.214058
ENSRNOG00000023363	E005	412.904	0.000145813	3.80008	0.0512502	0.498779	36.7874	35.3973	0.0555725	4	157561587	157561692	106	+	0.248731	0.565144	0.281356	0.677966
ENSRNOG00000017156	E003	169.72	0.000494005	2.34747	0.125487	0.700574	22.9072	21.616	0.0837041	16	19801145	19801250	106	+	0.269373	0.605166	0.237179	0.570513
ENSRNOG00000027456	E024	209.39	0.000271771	0.381664	0.536714	0.951675	26.6618	26.1978	0.0253319	1	221684039	221684144	106	+	0.202399	0.0794603	0.214365	0.0961326
ENSRNOG00000008392	E036	268.913	0.000203607	4.93271	0.0263529	0.364064	28.9901	30.6987	-0.0826178	7	130279967	130280072	106	-	0.0633437	0.143302	0.0762053	0.1493
ENSRNOG00000012482	E014	368.041	0.000277878	0.561646	0.453598	0.930699	31.1046	31.7289	-0.0286684	19	9774289	9774394	106	-	0.290019	0.0979284	0.260827	0.124016
ENSRNOG00000017822	E005	208.012	0.000407482	0.172883	0.677563	0.974196	25.9426	26.2672	-0.0179401	1	265518157	265518261	105	-	0.740648	0.229426	0.727444	0.236842
ENSRNOG00000019684	E004	186.776	0.000386107	1.44193	0.229827	0.823644	24.5031	25.3486	-0.0489455	10	15161113	15161217	105	-	0.44964	1.02518	0.436508	1.21032
ENSRNOG00000007673	E003	118.379	0.000394071	16.0836	6.06076e-05	0.00373144	17.2951	20.5227	-0.246854	3	55961075	55961178	104	+	0.667925	0.539623	0.719368	0.541502
ENSRNOG00000018317	E008	285.536	0.000685515	0.0254774	0.873183	0.991923	30.2606	30.6556	-0.0187116	4	118752086	118752189	104	+	0.0719844	0.101167	0.050673	0.0696754
ENSRNOG00000020651	E010	444.618	0.000123513	0.172572	0.677836	0.97421	38.1443	38.45	-0.0115162	1	216773115	216773218	104	-	0.180812	0.372694	0.214511	0.410095
ENSRNOG00000007842	E008	662.63	9.38676e-05	0.619828	0.431111	0.925234	46.4967	45.971	0.0164052	4	113888963	113889065	103	+	0.146163	0.22912	0.136764	0.155772
ENSRNOG00000006209	E010	739.902	0.000111811	0.234114	0.62849	0.967083	48.846	49.1374	-0.00858172	7	70576543	70576645	103	-	0.0550301	0.0662081	0.047012	0.0589641
ENSRNOG00000012271	E043	321.802	0.000165146	2.56218e-05	0.995961	1	32.5747	32.5646	0.000449362	19	9754508	9754609	102	+	0.128548	0.116861	0.135703	0.192246
ENSRNOG00000061572	E007	191.603	0.000483888	0.000109299	0.991659	1	25.2321	25.2197	0.00071052	7	141360386	141360487	102	+	0.313916	0.158576	0.319648	0.225806
ENSRNOG00000030183	E012	2085.61	3.22187e-05	0.263777	0.607537	0.96425	80.5357	80.9129	-0.0067417	8	100026770	100026871	102	+	0.0142989	0.0465867	0.0140567	0.0364595
ENSRNOG00000001682	E043	595.811	0.000124547	2.80906	0.0937335	0.634512	44.5029	43.2151	0.0423635	11	34729038	34729139	102	+	0.422414	0.37069	0.467005	0.340102
ENSRNOG00000016896	E007	5494.93	2.19176e-05	5.72533	0.0167219	0.282755	124.073	125.242	-0.0135311	7	121298182	121298283	102	-	0.0833932	0.0948958	0.0681492	0.0545194
ENSRNOG00000006094	E009	1840.37	5.76808e-05	2.78303	0.0952675	0.638189	74.7168	76.5913	-0.0357475	3	92717828	92717929	102	-	0.0814452	0.0789957	0.0820976	0.104882
ENSRNOG00000027513	E037	126.495	0.000370194	0.30809	0.578855	0.960318	20.5583	20.1309	0.030311	3	176856084	176856184	101	+	0.859375	0.164062	0.828877	0.171123
ENSRNOG00000001059	E010	79.7403	0.00341192	0.101442	0.750106	0.982817	16.2335	16.5015	-0.0236211	12	12868319	12868419	101	+	0.20283	0.533019	0.269388	0.563265
ENSRNOG00000006305	E005	2407.42	3.4795e-05	20.6596	5.48605e-06	0.000450163	78.0479	76.6256	0.026535	7	138093590	138093690	101	-	0.06703	0.105177	0.0429392	0.0601607
ENSRNOG00000012568	E018	672.212	0.00068461	2.36451	0.124123	0.69783	47.4353	45.9143	0.0470172	3	79981165	79981265	101	-	0.252688	0.172043	0.300469	0.342723
ENSRNOG00000020068	E002	366.306	0.000307404	0.439714	0.50726	0.944453	33.7994	33.4203	0.0162742	8	117352223	117352323	101	-	0.162933	0.207739	0.2	0.312281
ENSRNOG00000024349	E002	360.275	0.00195447	0.317259	0.57326	0.959316	33.6015	34.2293	-0.0267063	7	12434822	12434921	100	+	0.297945	0.111872	0.312907	0.162973
ENSRNOG00000015413	E003	97.3112	0.000942892	0.00845762	0.926726	0.995914	18.1377	18.0906	0.00375454	1	80051932	80052031	100	-	0.286624	0.299363	0.409091	0.386364
ENSRNOG00000056870	E005	2370.01	3.57038e-05	3.86598	0.0492744	0.491163	85.6435	84.367	0.0216652	X	156403368	156403467	100	-	0.0494297	0.0342205	0.0408362	0.0447253
ENSRNOG00000003125	E007	454.122	0.00042473	0.00307121	0.955805	0.99832	38.7111	38.7751	-0.00238322	10	10764475	10764573	99	+	0.0507463	0.088806	0.0736926	0.110935
ENSRNOG00000007738	E003	794.675	0.000211772	9.76251	0.00178107	0.060787	51.8391	49.3525	0.0709187	3	148158808	148158906	99	+	0.0646981	0.0471135	0.0517549	0.0443189
ENSRNOG00000050419	E009	859.298	9.93451e-05	0.998667	0.317633	0.88004	51.8131	52.482	-0.0185052	7	70299980	70300078	99	+	0.315353	0.323651	0.602041	0.5
ENSRNOG00000011308	E015	147.669	0.000374298	0.000477264	0.98257	0.999787	22.1032	22.132	-0.00187699	1	248289943	248290041	99	+	0.2175	0.1225	0.197324	0.173913
ENSRNOG00000006865	E008	4725.8	0.000151387	0.488074	0.484788	0.939535	115.67	116.035	-0.00454195	6	34058086	34058184	99	+	0.0174858	0.0170132	0.0153894	0.017745
ENSRNOG00000015397	E008	152.22	0.000549447	0.035616	0.850311	0.991122	20.752	20.9364	-0.0127662	19	55938694	55938792	99	+	0.159624	0.295775	0.158129	0.327394
ENSRNOG00000009432	E006	606.37	0.000109281	0.28589	0.592866	0.961824	44.5437	44.1168	0.013893	6	102068939	102069036	98	+	0.0744186	0.230233	0.0595611	0.249216
ENSRNOG00000025832	E003	213.832	0.000321677	0.434109	0.50998	0.945177	26.251	25.766	0.0269046	3	8666253	8666350	98	-	0.562147	0.175141	0.607004	0.178988
ENSRNOG00000006305	E002	1831.31	0.000634002	9.63783	0.00190611	0.0640278	68.7903	66.8631	0.0409949	7	138092368	138092465	98	-	0.0943182	0.0590909	0.0611052	0.0409139
ENSRNOG00000020233	E003	762.044	0.000480251	0.159469	0.689646	0.97623	49.8441	49.5558	0.00837096	1	81845839	81845936	98	-	0.0520422	0.14361	0.0737483	0.17659
ENSRNOG00000005291	E003	708.968	9.30911e-05	4.51698	0.03356	0.411461	47.426	48.9761	-0.0464	7	137977757	137977854	98	-	0.121715	0.226833	0.109254	0.241645
ENSRNOG00000018567	E004	215.222	0.000559696	0.606573	0.436081	0.92609	24.7991	24.1621	0.0375398	3	121730917	121731013	97	+	0.274112	0.395939	0.194215	0.367769
ENSRNOG00000050016	E009	783.348	8.10236e-05	0.036516	0.848454	0.99095	50.4845	50.6151	-0.0037288	12	9861093	9861189	97	-	0.110333	0.152364	0.0847458	0.112481
ENSRNOG00000013946	E003	170.994	0.00129503	1.42771	0.232139	0.825914	23.459	24.434	-0.0587479	9	46292305	46292401	97	-	0.202586	0.327586	0.373016	0.484127
ENSRNOG00000006393	E005	169.749	0.000334329	0.00145392	0.969584	0.99889	23.4193	23.1583	0.0161694	7	10941073	10941168	96	+	0.694215	0.528926	0.933333	0.577778
ENSRNOG00000001345	E008	151.609	0.000325238	0.221711	0.63774	0.968428	21.9269	22.2855	-0.0234017	12	40520650	40520745	96	+	0.142442	0.18314	0.201183	0.272189
ENSRNOG00000017895	E004	2341.93	3.86612e-05	0.0767712	0.781722	0.986078	85.2253	85.0316	0.00328235	5	167292630	167292725	96	+	0.290909	0.56	0.21519	0.559494
ENSRNOG00000017133	E003	113.291	0.000619043	0.478462	0.48912	0.940244	19.2014	19.7309	-0.0392417	17	10587048	10587143	96	+	0.315789	0.373684	0.359375	0.364583
ENSRNOG00000004910	E012	401.753	0.00105454	0.00893226	0.924704	0.995783	36.4347	36.5426	-0.00426995	13	47946840	47946935	96	+	0.132616	0.318996	0.1678	0.378685
ENSRNOG00000029866	E011	70.4024	0.000917017	6.13263	0.0132709	0.247161	16.2583	14.4024	0.174864	7	130167430	130167525	96	-	0.1621	0.353881	0.219608	0.294118
ENSRNOG00000002882	E007	171.655	0.00203669	4.44098	0.035086	0.420483	22.7408	24.7027	-0.119385	13	25994579	25994673	95	+	0.239193	0.149856	0.217295	0.175166
ENSRNOG00000018487	E007	1920.17	3.4698e-05	4.72095	0.0297973	0.388331	74.3262	75.5478	-0.0235184	1	224910579	224910673	95	-	0.118612	0.0518688	0.122117	0.0492662
ENSRNOG00000002735	E012	429.196	0.00280187	9.58437e-05	0.992189	1	36.5622	36.4047	0.00622542	13	70895654	70895748	95	-	0.1373	0.112128	0.112381	0.12
ENSRNOG00000001501	E006	248.464	0.00247213	0.566206	0.45177	0.930251	29.0633	28.3021	0.0382895	1	84007700	84007794	95	-	0.281938	0.568282	0.339901	0.517241
ENSRNOG00000019913	E003	294.316	0.000191212	0.668312	0.413641	0.920366	30.9313	31.5495	-0.0285494	1	225142714	225142807	94	+	0.188192	0.195572	0.176309	0.165289
ENSRNOG00000010999	E006	130.582	0.00646318	0.00040017	0.98404	0.999929	20.7967	20.8813	-0.00585572	8	13871908	13872001	94	-	1.70175	1.47368	0.87931	1.06897
ENSRNOG00000018639	E005	164.046	0.000375685	0.057364	0.810712	0.988432	23.2117	23.3796	-0.0104033	9	82372544	82372636	93	+	0.223636	0.252727	0.274945	0.252772
ENSRNOG00000020950	E003	318.123	0.000200107	0.000491004	0.982321	0.999745	31.8492	31.6685	0.0082089	1	221410947	221411039	93	+	0.11804	0.331849	0.125387	0.371517
ENSRNOG00000008639	E002	11286.5	0.000124786	0.598122	0.439296	0.926721	165.983	166.737	-0.0065365	7	75410136	75410228	93	-	0.0115294	0.00585204	0.0104949	0.00470461
ENSRNOG00000019525	E009	2188.88	0.000214925	0.302175	0.582522	0.960418	82.6377	82.2287	0.00715889	18	27741368	27741460	93	-	0.133545	0.103339	0.210526	0.116705
ENSRNOG00000022741	E010	441.525	0.000241679	16.5059	4.84993e-05	0.00306745	36.6882	39.8647	-0.119795	8	22429322	22429413	92	+	0.248	0.0992	0.314145	0.103618
ENSRNOG00000010204	E004	388.583	0.000152094	1.9175	0.166132	0.761954	35.8849	34.857	0.0419311	13	52855597	52855688	92	+	0.201117	0.181564	0.18241	0.153094
ENSRNOG00000003131	E018	296.389	0.000347698	6.55424	0.0104635	0.21363	30.3403	32.3243	-0.0913865	10	13882122	13882213	92	-	0.199686	0.110063	0.177706	0.105008
ENSRNOG00000018996	E008	116.434	0.000746095	0.299835	0.583986	0.960453	19.4299	19.9687	-0.0394625	16	7333008	7333099	92	-	0.233221	0.704698	0.252294	0.694954
ENSRNOG00000020651	E021	420.818	0.00146766	0.172027	0.678317	0.974304	37.5488	37.1161	0.0167224	1	216790881	216790972	92	-	0.271493	0.321267	0.265918	0.382022
ENSRNOG00000022166	E003	355.883	0.00024652	3.90997	0.0480004	0.486078	33.5384	34.9737	-0.0604578	X	114135820	114135910	91	-	0.220183	0.259939	0.311005	0.291866
ENSRNOG00000001190	E016	363.4	0.00419192	1.97743	0.159661	0.754185	35.1567	33.2037	0.0824552	12	47623178	47623267	90	+	0.104499	0.497823	0.194757	0.687266
ENSRNOG00000005890	E004	3487.44	3.34712e-05	2.24723	0.133854	0.716353	102.423	101.472	0.0134603	4	98032404	98032493	90	+	0.421603	0.337979	0.496644	0.469799
ENSRNOG00000021132	E003	764.823	9.48971e-05	0.886565	0.34641	0.893606	49.3263	48.7635	0.0165548	1	222168327	222168416	90	+	0.217857	0.225	0.226316	0.294737
ENSRNOG00000022153	E003	187.563	0.000714819	0.911502	0.339716	0.890266	24.2308	24.983	-0.044106	1	219375612	219375701	90	+	0.529825	0.322807	0.645833	0.391667
ENSRNOG00000010427	E006	619.095	0.000218258	0.442789	0.50578	0.944268	45.0474	44.5113	0.0172738	1	174675270	174675359	90	+	0.177936	0.238434	0.193634	0.190981
ENSRNOG00000014179	E002	20289.5	0.000119935	0.869429	0.351113	0.895815	207.08	206.313	0.00535777	10	14088575	14088664	90	+	0.0224775	0.0207293	0.0186367	0.0117437
ENSRNOG00000016360	E007	242.842	0.000300047	0.323588	0.569459	0.958481	28.5682	28.1143	0.0231034	10	56526289	56526378	90	+	0.170492	0.177049	0.206897	0.289655
ENSRNOG00000011507	E006	256.057	0.00182096	0.00387655	0.950354	0.998315	29.0779	29.1831	-0.00520856	7	120478521	120478610	90	+	0.53125	0.727679	0.601695	0.75
ENSRNOG00000013583	E003	87.737	0.000882362	1.78503	0.181533	0.780485	16.7302	15.6804	0.0934946	9	46092957	46093046	90	-	4.74359	1.66667	1.45977	0.632184
ENSRNOG00000001815	E004	1614.5	8.23717e-05	0.00948387	0.922421	0.995632	68.721	68.7993	-0.00164122	11	81375417	81375506	90	-	0.108075	0.185093	0.115207	0.173963
ENSRNOG00000006094	E008	1509.89	0.000668807	0.801868	0.370536	0.90408	68.0351	69.629	-0.0334098	3	92716081	92716170	90	-	0.0921155	0.120219	0.0951749	0.1027
ENSRNOG00000007738	E005	696.374	0.000277323	6.47221	0.0109574	0.219376	48.6165	46.5031	0.0641202	3	148167095	148167183	89	+	0.347505	0.176525	0.350076	0.169711
ENSRNOG00000022943	E015	74.4836	0.00928632	5.36908	0.0204967	0.318081	14.3867	11.8977	0.274054	7	3157662	3157750	89	-	0.634146	0.804878	0.930657	0.70438
ENSRNOG00000015732	E002	177.966	0.00233619	0.989359	0.319899	0.881337	24.6546	23.9363	0.0426561	15	33544699	33544786	88	+	0.401747	0.620087	0.387755	0.520408
ENSRNOG00000013895	E006	1028.8	5.92254e-05	0.163028	0.686384	0.975805	57.5304	57.8096	-0.006985	3	2629617	2629704	88	+	0.0696347	0.0376712	0.0747227	0.0461179
ENSRNOG00000018304	E022	630.757	0.000114437	1.82333	0.176918	0.775164	44.4244	45.506	-0.0347069	18	36559685	36559772	88	-	0.117895	0.221053	0.123153	0.318555
ENSRNOG00000020032	E009	527.658	0.000119814	2.08853	0.148409	0.73833	41.8813	40.8958	0.0343521	4	56483861	56483948	88	-	0.252396	0.341853	0.280172	0.293103
ENSRNOG00000028461	E007	841	7.6352e-05	3.07965	0.0792777	0.597242	51.2981	52.5841	-0.0357229	16	7099385	7099472	88	-	0.108527	0.182724	0.154672	0.147154
ENSRNOG00000015434	E007	164.857	0.000626955	0.35025	0.553972	0.955535	23.2465	23.6551	-0.0251401	7	12421195	12421282	88	-	0.560748	0.859813	0.482759	0.885057
ENSRNOG00000013360	E010	1662.78	5.49867e-05	0.492359	0.482877	0.93888	72.0846	71.5813	0.0101084	8	23023206	23023292	87	+	0.0453858	0.0431165	0.0513158	0.0546053
ENSRNOG00000003970	E015	166.129	0.000364333	1.25407	0.262776	0.84801	23.1076	23.9266	-0.0502495	19	26165559	26165645	87	+	0.178674	0.201729	0.259953	0.241218
ENSRNOG00000016220	E005	1616.52	0.000249508	0.0551042	0.814408	0.988703	71.4192	71.227	0.0038881	3	12011319	12011405	87	+	0.466981	0.448113	0.455026	0.417989
ENSRNOG00000060530	E004	418.137	0.000136414	0.0809813	0.775972	0.98572	36.9878	36.7859	0.00789483	7	12902874	12902960	87	-	0.10296	0.0875161	0.174257	0.108911
ENSRNOG00000010390	E003	62.298	0.00169596	0.0232211	0.878884	0.992652	13.9227	13.8144	0.011265	8	48667853	48667939	87	-	7.45	5	4.31818	3.27273
ENSRNOG00000018114	E009	70.4176	0.000778782	0.0139758	0.905894	0.994533	15.1898	15.1058	0.00799983	10	56620773	56620859	87	-	8.75	5.95	4.26829	2.5122
ENSRNOG00000031129	E009	389.471	0.00012672	1.33588	0.247763	0.838292	35.0855	35.9188	-0.0338676	8	22619260	22619345	86	+	0.160959	0.410959	0.232877	0.462329
ENSRNOG00000018993	E007	398.745	0.000184962	0.231105	0.630706	0.967736	36.1819	35.7782	0.0161884	1	170583415	170583500	86	+	0.39375	0.5	0.264228	0.50813
ENSRNOG00000019228	E007	481.023	0.000127697	0.764662	0.381873	0.909253	39.4327	40.1092	-0.0245421	16	20421815	20421900	86	+	0.383598	0.214286	0.576299	0.185065
ENSRNOG00000005823	E039	49.4255	0.0010973	3.27061	0.0705313	0.570365	12.0801	13.4826	-0.15846	7	29344117	29344202	86	-	0.22807	0.298246	0.377451	0.362745
ENSRNOG00000014616	E020	524.59	0.00050697	2.19775	0.138212	0.723454	42.0314	40.7423	0.0449386	17	15378569	15378654	86	-	0.484694	0.372449	0.535433	0.437008
ENSRNOG00000017822	E006	198.121	0.000860983	4.05563	0.0440242	0.467305	24.5214	26.2305	-0.0972041	1	265519215	265519300	86	-	0.525641	0.397436	0.651877	0.453925
ENSRNOG00000021614	E007	236.624	0.00185759	0.0254484	0.873255	0.991923	27.9684	27.8801	0.00455938	4	8191237	8191322	86	-	0.315068	0.317808	0.298368	0.289044
ENSRNOG00000004360	E002	176.255	0.00369149	0.00460266	0.945911	0.997943	24.0673	24.2179	-0.00899513	6	80109324	80109408	85	+	0.491803	0.486339	0.62963	0.402116
ENSRNOG00000008639	E004	7957.93	0.000266518	0.286745	0.592314	0.961734	144.515	145.198	-0.00680922	7	75410976	75411060	85	-	0.00721446	0.00827764	0.00613402	0.00481404
ENSRNOG00000027491	E016	59.0731	0.00841327	1.62689	0.202133	0.798645	14.68	13.328	0.139397	1	245266028	245266111	84	+	0.491935	0.846774	0.424125	0.894942
ENSRNOG00000031965	E013	1730	3.99435e-05	0.381627	0.536734	0.951675	73.142	73.6196	-0.00938979	8	117351377	117351460	84	+	0.759615	1.22115	0.541353	0.834586
ENSRNOG00000009378	E008	3946.74	2.2458e-05	6.64434	0.00994711	0.206872	107.118	108.74	-0.0216815	8	69125998	69126081	84	+	0.0744337	0.0690399	0.0656013	0.0479394
ENSRNOG00000031135	E028	235.745	0.00510743	0.108265	0.742128	0.982124	28.1896	27.6804	0.0262981	7	2903316	2903399	84	+	0.0426894	0.642476	0.0808709	0.608087
ENSRNOG00000021270	E007	149.506	0.000887224	0.0570745	0.811181	0.988432	22.1666	22.477	-0.0200649	3	125464744	125464827	84	-	0.27027	0.22973	0.189944	0.363128
ENSRNOG00000014986	E018	148.098	0.0003632	0.00630487	0.936712	0.996583	22.1537	22.2197	-0.00429268	5	166195948	166196031	84	-	0.316614	0.178683	0.40404	0.306397
ENSRNOG00000050578	E004	1999.9	3.9426e-05	11.2101	0.00081355	0.0328336	77.8781	80.1219	-0.0409786	4	6866069	6866151	83	+	0.232816	0.150776	0.288835	0.191748
ENSRNOG00000004099	E025	347.293	0.000159247	2.32452	0.12735	0.704328	32.9616	34.165	-0.0517341	13	44948318	44948400	83	+	0.311475	0.219672	0.376206	0.228296
ENSRNOG00000007738	E004	696.367	0.000147233	4.63677	0.0312939	0.39792	48.3877	46.7171	0.0506906	3	148161809	148161891	83	+	0.0806283	0.0638743	0.080418	0.0699682
ENSRNOG00000006305	E009	1872.18	0.000158267	13.0778	0.000298823	0.0144015	69.3547	67.9729	0.0290327	7	138094798	138094880	83	-	0.179724	0.169585	0.118405	0.101786
ENSRNOG00000016220	E004	3524.84	3.62789e-05	0.409014	0.52247	0.948301	102.356	101.939	0.00588164	3	12010831	12010912	82	+	0.153061	0.120181	0.133625	0.0876232
ENSRNOG00000020763	E005	1296.56	0.000177658	0.467593	0.494097	0.941506	63.6072	64.184	-0.0130244	1	101375153	101375234	82	-	0.0316187	0.14488	0.0380285	0.284213
ENSRNOG00000024241	E002	135.407	0.000417969	0.167228	0.682587	0.975148	21.4536	21.1186	0.0227093	18	27434118	27434199	82	-	0.210243	0.789757	0.20712	0.770227
ENSRNOG00000007546	E004	1880.46	0.000218172	0.01645	0.897945	0.994046	76.8549	76.7734	0.00153019	4	33744370	33744451	82	-	0.0227508	0.0698035	0.0250606	0.0687146
ENSRNOG00000030328	E005	410.449	0.00161577	0.050781	0.82171	0.989101	37.0391	36.6831	0.0139342	6	21062959	21063039	81	+	0.333333	0.600823	0.388489	0.643885
ENSRNOG00000027491	E017	459.624	0.000142274	0.222856	0.636873	0.968428	39.0824	38.7132	0.013696	1	245266444	245266524	81	+	0.121639	0.113956	0.119588	0.0814433
ENSRNOG00000025592	E004	376.895	0.000167314	6.09801	0.0135334	0.249916	34.4765	36.1621	-0.0688659	7	70354208	70354288	81	-	0.414414	0.693694	0.310573	0.618943
ENSRNOG00000033560	E008	326.338	0.000211407	4.02849e-07	0.999494	1	32.4335	32.3778	0.00248126	2	198841720	198841800	81	-	0.16944	0.11649	0.189338	0.110294
ENSRNOG00000034102	E007	537.789	0.000172068	0.599153	0.438901	0.926659	39.9395	39.3475	0.0215457	7	12216634	12216714	81	-	0.0777538	0.315335	0.137531	0.32063
ENSRNOG00000033915	E006	736.101	0.000124552	10.5089	0.00118799	0.0441482	47.8306	50.2952	-0.0724869	7	117760624	117760703	80	+	0.44473	0.670951	0.460606	0.652525
ENSRNOG00000011625	E013	256.564	0.000194148	1.49421	0.221565	0.816058	29.6075	28.669	0.0464737	16	61038823	61038902	80	+	0.413043	0.923913	0.465385	0.896154
ENSRNOG00000000007	E010	68.3463	0.0093137	2.83021	0.092506	0.631823	12.8485	14.7729	-0.201354	3	56883645	56883724	80	+	0.317365	1.11377	0.413793	1.14176
ENSRNOG00000006305	E006	2086.48	0.000379866	7.63349	0.00572943	0.143813	72.9776	71.9122	0.0212173	7	138093792	138093871	80	-	0.0669145	0.086741	0.0366919	0.0448457
ENSRNOG00000032546	E021	101.884	0.00148949	0.261123	0.609349	0.964415	18.1672	18.6128	-0.0349583	7	11803658	11803737	80	-	0.229268	0.55122	0.252788	0.520446
ENSRNOG00000004616	E011	6639.92	0.000130665	0.0461047	0.829986	0.989165	134.613	134.37	0.00260923	10	18089277	18089356	80	-	0.181449	0.0534868	0.155311	0.0336996
ENSRNOG00000030628	E002	1236.47	9.13266e-05	0.0477736	0.826984	0.989165	62.7676	62.9468	-0.00411292	10	56272048	56272127	80	-	0.123839	0.27709	0.126866	0.246269
ENSRNOG00000004220	E003	272.019	0.000230412	1.5773	0.20915	0.805144	29.4539	30.3725	-0.0443107	7	83572517	83572595	79	+	0.358852	0.301435	0.367965	0.372294
ENSRNOG00000036667	E010	177.62	0.000330407	1.40772	0.235435	0.828473	24.7324	23.8776	0.0507418	10	110423350	110423428	79	+	0.115714	0.0871429	0.124088	0.0967153
ENSRNOG00000016619	E003	337.792	0.00139394	0.23413	0.628478	0.967083	33.7465	33.2677	0.020612	16	19763691	19763769	79	+	0.42522	0.390029	0.384106	0.437086
ENSRNOG00000014674	E012	76.8841	0.000901875	0.0551894	0.814268	0.988703	16.1135	15.9604	0.0137743	2	123275076	123275154	79	+	3.61111	4	2.15	2.3
ENSRNOG00000012864	E015	570.054	0.000109216	0.387283	0.533731	0.9513	40.6097	41.1572	-0.0193202	10	94614097	94614175	79	-	0.384615	0.239454	0.45624	0.191248
ENSRNOG00000009484	E011	159.173	0.000427002	0.1317	0.716675	0.979514	23.2016	22.9916	0.0131207	4	99800174	99800252	79	-	0.270115	0.0732759	0.405583	0.121511
ENSRNOG00000005034	E003	371.212	0.00069025	0.0518763	0.81983	0.988794	34.0953	33.8941	0.00853641	7	70470380	70470458	79	-	0.73794	0.182529	0.706161	0.230332
ENSRNOG00000023579	E008	67.8168	0.000877421	0.0727185	0.787419	0.986539	14.9832	15.1448	-0.0154795	2	238737574	238737652	79	-	0.584906	0.924528	0.48	0.982857
ENSRNOG00000012999	E008	946.519	8.14337e-05	0.0271506	0.869122	0.991596	55.4673	55.3489	0.00308243	4	157233991	157234068	78	+	0.10356	0.114887	0.0975936	0.110963
ENSRNOG00000020130	E030	356.201	0.00427698	0.49977	0.479601	0.937726	34.1888	33.1122	0.0461587	1	81793759	81793836	78	+	0.112462	0.101824	0.171981	0.0444444
ENSRNOG00000034102	E005	434.301	0.000284244	0.133416	0.714916	0.979383	35.8437	35.559	0.0115058	7	12215951	12216028	78	-	0.301724	0.603448	0.202817	0.661972
ENSRNOG00000010448	E003	1052.96	6.2892e-05	0.457835	0.498637	0.942419	58.4411	58.0841	0.00884059	7	12665333	12665410	78	-	0.190776	0.310273	0.170886	0.267932
ENSRNOG00000020554	E005	260.386	0.000755093	1.85178	0.173577	0.771218	28.7277	27.6683	0.0542102	2	188586989	188587066	78	-	0.44697	0.492424	0.491228	0.610526
ENSRNOG00000013520	E010	505.938	0.000156281	1.6009	0.205776	0.802137	39.5827	40.5361	-0.0343387	4	100300598	100300675	78	-	0.24159	0.269113	0.25	0.240506
ENSRNOG00000015417	E011	26.2384	0.00293451	0.88235	0.347559	0.894176	8.93442	9.69643	-0.11808	9	42919361	42919438	78	-	0.57377	0.901639	0.649123	1.00877
ENSRNOG00000019394	E003	489.52	0.000131206	1.47618	0.224373	0.818144	39.74	40.5839	-0.0303158	16	20434313	20434389	77	+	0.3	0.402222	0.337691	0.409586
ENSRNOG00000002041	E017	204.234	0.00251587	0.830565	0.362109	0.901204	24.9538	25.8998	-0.0536835	11	61156890	61156966	77	+	0.215339	0.256637	0.202677	0.25239
ENSRNOG00000051671	E074	115.083	0.00562258	0.311534	0.576741	0.960054	19.7197	19.1072	0.0455156	8	72189714	72189790	77	+	0.353712	0.353712	0.428571	0.449735
ENSRNOG00000005301	E008	440.365	0.000224555	0.858313	0.354211	0.897532	38.3436	37.6488	0.0263825	6	26549503	26549579	77	+	0.130693	0.174257	0.184843	0.155268
ENSRNOG00000004072	E021	331.557	0.000184986	0.230351	0.631263	0.967881	32.6018	32.9734	-0.0163499	10	63815974	63816050	77	+	0.103789	0.176277	0.0831919	0.254669
ENSRNOG00000022623	E009	372.969	0.000169032	1.31745	0.25105	0.840646	32.9429	33.7832	-0.0363369	7	124481457	124481533	77	-	0.27027	0.383784	0.189024	0.341463
ENSRNOG00000022753	E009	168.822	0.00216302	0.37776	0.538804	0.951916	22.2329	22.8647	-0.0404264	16	20404294	20404369	76	+	0.335052	0.268041	0.344482	0.270903
ENSRNOG00000036911	E008	22.033	0.0029276	0.224693	0.635487	0.968298	8.3437	8.76395	-0.0708954	4	184158722	184158797	76	+	0.590551	0.543307	0.621622	0.531532
ENSRNOG00000016813	E011	89.6998	0.000661318	2.83798	0.0920602	0.63094	17.976	16.8036	0.097297	4	118229139	118229214	76	+	0.594406	0.853147	0.506757	0.804054
ENSRNOG00000020595	E003	8572.13	4.6902e-05	0.591982	0.441654	0.927492	149.828	149.401	0.00411829	1	101117599	101117674	76	-	0.101365	0.042885	0.108945	0.0338303
ENSRNOG00000008851	E003	99.4316	0.000660181	0.0710761	0.789776	0.9868	17.3199	17.59	-0.0223217	4	61555698	61555773	76	-	0.365385	0.524038	0.255474	0.620438
ENSRNOG00000005358	E003	354.67	0.000174194	0.465686	0.494979	0.941603	33.0411	33.5408	-0.0216556	7	123185107	123185182	76	-	0.122318	0.454936	0.115312	0.534972
ENSRNOG00000022173	E011	551.618	0.000170478	56.6596	5.1816e-14	1.47568e-11	39.456	45.417	-0.202988	16	21263783	21263857	75	+	0.365314	0.590406	0.48062	0.589147
ENSRNOG00000019724	E021	578.587	0.000207692	0.545341	0.460228	0.932142	43.7411	43.1183	0.0206895	1	225114407	225114481	75	+	0.147793	0.193858	0.153191	0.168085
ENSRNOG00000008145	E009	107.177	0.00565701	1.02654	0.310972	0.876568	19.525	18.3901	0.0863967	6	135704177	135704251	75	+	0.421725	0.233227	0.447301	0.228792
ENSRNOG00000014999	E003	301.953	0.00067897	9.71208	0.00183061	0.062045	31.8206	30.5119	0.0605874	2	29064373	29064447	75	-	0.5625	0.857143	0.513889	0.8125
ENSRNOG00000015753	E007	698.458	0.000516735	0.146872	0.701543	0.977534	47.641	47.9838	-0.0103417	1	72299243	72299317	75	-	0.649485	0.57732	1.03093	0.628866
ENSRNOG00000046128	E010	187.567	0.000799767	1.43425	0.231072	0.824678	25.4632	24.5285	0.0539572	9	9712159	9712232	74	+	0.241935	0.314516	0.301205	0.321285
ENSRNOG00000007678	E004	24.2536	0.00263974	2.95299	0.085719	0.615519	8.32536	9.67244	-0.216368	10	12028066	12028139	74	-	0.63	0.59	0.686275	0.588235
ENSRNOG00000059202	E003	526.958	0.000251868	0.20885	0.64767	0.970526	41.5758	41.1613	0.0144544	13	101730680	101730753	74	-	0.0774366	0.0921228	0.0714286	0.0904018
ENSRNOG00000033809	E021	55.7292	0.00107084	1.48748	0.222608	0.816926	12.4689	13.4423	-0.108444	8	119515818	119515891	74	-	0.311688	0.450216	0.455357	0.526786
ENSRNOG00000019587	E002	1164.35	0.000244873	0.00586687	0.938945	0.99687	59.9241	59.9895	-0.00157213	9	82447439	82447512	74	-	0.027957	0.119892	0.0359128	0.0953399
ENSRNOG00000006816	E018	762.154	8.2609e-05	0.662662	0.415622	0.921135	48.9648	49.561	-0.017461	7	76810802	76810875	74	-	0.0527027	0.102703	0.0767519	0.125695
ENSRNOG00000021201	E002	364.067	0.000336354	0.000931558	0.975651	0.999248	27.8672	27.8975	-0.00156449	2	198683995	198684067	73	+	0.273256	0.75	0.23494	0.813253
ENSRNOG00000010566	E008	306.462	0.00232644	1.50745	0.219529	0.814247	30.122	31.5031	-0.0646749	16	37188885	37188957	73	+	0.256729	0.165631	0.376263	0.255051
ENSRNOG00000018114	E004	70.9443	0.00101324	0.480435	0.488225	0.940187	15.4741	14.9407	0.0506091	10	56619973	56620045	73	-	0.495575	0.752212	0.495	0.92
ENSRNOG00000017495	E006	305.613	0.000262321	0.0355118	0.850527	0.991172	31.6481	31.483	0.00754421	9	16615783	16615854	72	+	0.145205	0.463014	0.236515	0.410788
ENSRNOG00000019113	E007	1142.92	0.000102074	1.80455	0.179164	0.777623	60.9511	59.9017	0.0250547	17	6671742	6671813	72	+	0.168333	0.136667	0.164835	0.171115
ENSRNOG00000022368	E012	403.457	0.000662803	0.0837493	0.772279	0.985469	36.3	36.5833	-0.0112166	16	20880859	20880930	72	+	1.78	1.4	4.96825	4.25397
ENSRNOG00000002632	E003	1955.2	4.47593e-05	0.52087	0.470471	0.935346	78.7308	77.8115	0.0169443	7	2459141	2459212	72	+	0.385366	0.360976	0.240506	0.223629
ENSRNOG00000021051	E003	322.235	0.000201814	1.17124	0.279146	0.858544	31.9911	31.2084	0.0357367	1	101796936	101797007	72	-	0.356021	0.418848	0.212209	0.229651
ENSRNOG00000001592	E004	1573.61	4.97214e-05	0.955333	0.328366	0.885008	70.3251	71.0741	-0.0152837	11	27132577	27132648	72	-	0.445783	0.60241	0.340206	0.57732
ENSRNOG00000018153	E025	218.881	0.000696403	0.097175	0.755246	0.983697	26.8213	26.5566	0.014305	8	116530669	116530740	72	-	1.05063	0.962025	0.966292	0.741573
ENSRNOG00000057988	E017	430.217	0.000356634	1.2908	0.255901	0.843338	38.3851	37.3808	0.0382489	7	139715441	139715511	71	+	0.259067	0.341969	0.3	0.285185
ENSRNOG00000019698	E013	504.769	0.000770245	0.225781	0.63467	0.968187	40.0653	39.5812	0.0175385	16	20588066	20588136	71	+	0.206125	0.122497	0.203358	0.113806
ENSRNOG00000018847	E005	174.593	0.000351755	1.81904	0.177427	0.775757	23.8082	22.7975	0.0625818	1	224941337	224941407	71	+	0.480769	0.711538	0.352632	0.678947
ENSRNOG00000013992	E003	54.92	0.0011174	22.6145	1.97983e-06	0.000179573	11.0634	14.7915	-0.418967	3	176860899	176860969	71	-	0.415094	0.628931	0.364407	0.822034
ENSRNOG00000010824	E025	670.2	0.000282335	0.65952	0.41673	0.921582	41.5986	40.899	0.0244724	2	49160075	49160145	71	-	0.0985222	0.635468	0.0580645	0.538249
ENSRNOG00000015134	E003	336.002	0.000329723	2.087	0.148558	0.73833	32.3307	33.4349	-0.0484481	7	144104254	144104324	71	-	0.795082	0.565574	0.686007	0.494881
ENSRNOG00000053405	E007	867.927	0.000289108	3.04845	0.0808144	0.601745	52.5101	53.9965	-0.0402721	7	139175921	139175991	71	-	0.0881148	0.104508	0.146392	0.146392
ENSRNOG00000016088	E009	92.4909	0.00138224	0.607585	0.435699	0.926011	17.1239	17.7857	-0.0547056	19	56029524	56029593	70	+	0.201814	0.229025	0.241935	0.274194
ENSRNOG00000005513	E005	714.697	8.26092e-05	5.50094	0.0190063	0.303891	46.9275	48.627	-0.0513247	6	104613017	104613086	70	+	0.266667	0.43	0.234155	0.380282
ENSRNOG00000013360	E013	1075.5	6.93155e-05	0.919383	0.337637	0.889118	58.1191	58.8209	-0.0173171	8	23024178	23024247	70	+	0.108176	0.0566038	0.115847	0.0918033
ENSRNOG00000019649	E021	154.389	0.00432061	0.537896	0.463306	0.933155	21.8791	22.7091	-0.0537214	16	81742748	81742817	70	-	0.275281	0.432584	0.316062	0.590674
ENSRNOG00000022448	E003	297.513	0.0019905	1.40358	0.236125	0.829221	30.763	32.15	-0.063622	4	113884877	113884946	70	-	0.313589	0.289199	0.257261	0.323651
ENSRNOG00000018153	E022	158.773	0.00070995	0.177434	0.673587	0.973662	22.9723	22.6226	0.022131	8	116522913	116522982	70	-	0.20904	0.940678	0.198257	0.917211
ENSRNOG00000007088	E014	648.969	0.000136934	7.75431	0.00535845	0.137522	44.996	47.1031	-0.0660239	7	63719574	63719643	70	-	0.25537	0.200477	0.358779	0.231552
ENSRNOG00000017346	E010	56.0868	0.00402055	0.00404996	0.949257	0.998315	13.6409	13.7058	-0.00685114	3	177324435	177324503	69	+	0.315271	0.551724	0.439759	0.704819
ENSRNOG00000058522	E014	146.763	0.00124645	1.51416	0.218506	0.813053	21.1778	22.1462	-0.0645076	8	81934168	81934236	69	+	0.740506	0.474684	0.696203	0.506329
ENSRNOG00000056337	E005	136.369	0.00234281	0.483677	0.486761	0.939897	20.8769	21.5001	-0.0424322	2	189621086	189621154	69	+	0.396104	0.532468	0.372385	0.531381
ENSRNOG00000025481	E003	1160.25	0.00150428	5.56397	0.0183338	0.298092	62.9056	59.386	0.0830656	7	70557008	70557076	69	+	0.191095	0.697588	0.173454	0.631976
ENSRNOG00000004846	E008	640.352	9.68558e-05	0.601656	0.437947	0.926531	45.545	46.0962	-0.0173555	7	77703449	77703517	69	+	0.195572	0.439114	0.244648	0.559633
ENSRNOG00000006094	E018	2238.47	0.000103033	39.2955	3.64279e-10	6.59621e-08	84.4353	80.2064	0.0741296	3	92739553	92739621	69	-	0.0916031	0.0896947	0.0583732	0.0727273
ENSRNOG00000005258	E007	347.278	0.000165049	0.0967791	0.75573	0.983697	33.8844	33.5949	0.0123791	3	117363480	117363548	69	-	2.52632	0.907895	2.64516	0.913978
ENSRNOG00000019746	E007	354.372	0.000212451	0.313464	0.575562	0.959867	33.9636	34.372	-0.017245	1	85365356	85365424	69	-	0.276596	0.285106	0.327206	0.261029
ENSRNOG00000031915	E013	149.613	0.000502211	0.936178	0.333263	0.887578	22.5475	21.7917	0.0491891	7	130105941	130106009	69	-	0.517857	0.417857	0.512295	0.413934
ENSRNOG00000019729	E010	226.492	0.000964548	0.0125174	0.910918	0.994991	27.2939	27.5625	-0.0141279	10	15197269	15197336	68	+	0.99435	0.589454	1.102	0.581056
ENSRNOG00000001708	E006	248.266	0.000210963	1.95794	0.161734	0.75703	29.0912	28.2104	0.0443546	11	84059129	84059196	68	-	0.11349	0.12848	0.116118	0.126516
ENSRNOG00000018441	E011	129.186	0.000411885	0.132705	0.715643	0.979425	19.7259	19.989	-0.0191186	3	151019957	151020024	68	-	0.461538	0.99095	0.511364	0.954545
ENSRNOG00000014454	E010	127.572	0.00230206	4.35404	0.0369212	0.430757	19.6519	21.4842	-0.128611	16	19296417	19296484	68	-	0.190751	0.50578	0.279452	0.624658
ENSRNOG00000019009	E002	80.4367	0.0008919	0.960693	0.327012	0.884605	15.9855	16.6831	-0.0616298	16	20353180	20353246	67	+	0.513158	0.631579	0.478261	0.602484
ENSRNOG00000007842	E007	500.066	0.000172766	0.627764	0.428177	0.924623	40.5337	39.9792	0.0198738	4	113888794	113888860	67	+	0.0367454	0.040245	0.0445318	0.0412574
ENSRNOG00000018410	E004	300.596	0.0001881	0.11394	0.735703	0.981522	30.4293	30.1584	0.0128988	4	118823672	118823738	67	+	0.292835	0.35514	0.445122	0.329268
ENSRNOG00000016875	E006	148.76	0.00291379	0.0936154	0.75963	0.984125	22.0513	22.4183	-0.023813	7	121141684	121141750	67	-	0.343972	0.897163	0.407143	0.864286
ENSRNOG00000010824	E020	789.723	0.000786818	0.41143	0.521244	0.947899	44.958	44.3354	0.0201164	2	49138764	49138830	67	-	0.0317324	0.0411664	0.0301943	0.0376682
ENSRNOG00000002036	E004	197.203	0.00178397	0.575276	0.44817	0.929409	25.2178	25.9463	-0.0410859	11	31191954	31192020	67	-	0.0565885	0.0509297	0.0633745	0.0559671
ENSRNOG00000018822	E002	25.8982	0.00195042	1.66158e-05	0.996748	1	8.92616	8.80699	0.0193908	16	20298439	20298504	66	+	0.674419	0.825581	0.689655	0.965517
ENSRNOG00000006326	E005	1123.7	7.03174e-05	2.48463	0.114964	0.680495	59.2896	60.3985	-0.026734	6	26682540	26682605	66	-	0.101365	0.0623782	0.089101	0.0556881
ENSRNOG00000042086	E004	143.969	0.000371906	0.381226	0.536948	0.951675	22.0966	21.7002	0.0261215	10	13895267	13895332	66	-	0.709677	0.801075	0.899371	0.559748
ENSRNOG00000028711	E004	210.011	0.000957074	0.566636	0.451599	0.930244	26.2873	25.6794	0.0337535	7	117567155	117567220	66	-	1.06667	0.451852	1.13043	0.47205
ENSRNOG00000000007	E017	206.347	0.000285717	0.859915	0.353762	0.897373	22.6069	23.5743	-0.0604469	3	56890832	56890896	65	+	0.259459	0.248649	0.324786	0.397436
ENSRNOG00000019023	E014	644.681	0.00107647	0.643712	0.42237	0.923111	45.2041	46.0385	-0.0263842	2	61406865	61406929	65	-	0.132512	0.142527	0.151436	0.123586
ENSRNOG00000061607	E010	123.985	0.000908424	0.135171	0.713129	0.979191	19.5643	19.8507	-0.0209668	7	140591883	140591947	65	-	0.15679	0.297531	0.154902	0.379412
ENSRNOG00000019612	E007	53.6732	0.0132359	0.359412	0.548833	0.953791	13.387	12.805	0.0641259	10	15154526	15154590	65	-	0.849462	0.731183	1.03409	0.579545
ENSRNOG00000019178	E003	616.914	0.000121983	0.0498445	0.823334	0.989165	43.4741	43.6366	-0.00538242	1	170585693	170585757	65	-	0.252358	0.198113	0.246978	0.217617
ENSRNOG00000030183	E010	1310.66	0.000421384	0.0176653	0.894264	0.993616	64.776	64.851	-0.00166908	8	100022643	100022706	64	+	0.102426	0.0395328	0.0888726	0.0231362
ENSRNOG00000027514	E005	1152.93	7.27767e-05	0.22996	0.631554	0.967968	60.8133	61.062	-0.0058883	1	65540048	65540111	64	+	0.201031	0.170103	0.176316	0.130263
ENSRNOG00000024266	E009	87.1913	0.00574367	0.0227255	0.880173	0.9928	16.982	16.8377	0.0123109	1	89118147	89118210	64	-	0.510345	0.482759	0.577586	0.405172
ENSRNOG00000030183	E018	720.375	0.00186051	22.0767	2.6197e-06	0.000231615	51.3358	44.7883	0.196843	8	100040204	100040266	63	+	0.427413	0.0965126	0.464453	0.0894984
ENSRNOG00000014476	E012	125.4	0.0010166	1.11124	0.291813	0.86602	19.8769	20.7326	-0.06081	6	132585373	132585435	63	+	0.725389	0.740933	0.734694	0.688776
ENSRNOG00000017346	E009	104.613	0.000849694	0.362305	0.547229	0.953737	18.9166	18.4338	0.0373002	3	177324211	177324273	63	+	0.408333	0.325	0.470899	0.402116
ENSRNOG00000013415	E008	217.78	0.00265144	0.326069	0.567983	0.958069	27.2026	26.7062	0.0265691	9	40984947	40985009	63	+	0.406349	0.571429	0.386792	0.707547
ENSRNOG00000018114	E008	85.874	0.000590587	0.744856	0.38811	0.91108	16.501	17.1537	-0.0559616	10	56620627	56620689	63	-	2.86957	5.95652	1.61905	3.21429
ENSRNOG00000043328	E005	338.261	0.000428656	2.56167	0.109483	0.669702	33.6691	32.3949	0.0556588	1	65543370	65543431	62	+	0.481481	0.398148	0.473684	0.521053
ENSRNOG00000055572	E012	767.938	7.79934e-05	0.842082	0.358802	0.899937	49.7344	50.4963	-0.0219346	X	157008177	157008237	61	+	0.0215633	0.0137766	0.0260454	0.0172043
ENSRNOG00000013971	E012	964.36	0.000386891	0.559166	0.454596	0.930726	56.1308	55.4827	0.0167538	1	233141929	233141989	61	-	0.145969	0.196078	0.10099	0.176238
ENSRNOG00000056984	E028	118.439	0.000488577	0.0501124	0.822868	0.989165	19.8995	19.7739	0.00913506	3	46026902	46026962	61	-	0.124722	0.151448	0.164211	0.12
ENSRNOG00000008108	E008	39.6223	0.00152087	21.841	2.96202e-06	0.000259293	13.5782	9.80577	0.469585	6	126645943	126646002	60	+	0.540909	1.02727	0.43038	1.03165
ENSRNOG00000033133	E013	94.6977	0.000633768	0.395302	0.529525	0.949628	18.0346	17.5258	0.041289	19	671155	671214	60	+	0.350877	0.467836	0.3	0.445455
ENSRNOG00000020281	E002	152.265	0.000427785	34.8867	3.49468e-09	5.44458e-07	25.0291	20.3519	0.298442	1	198461633	198461692	60	-	0.536232	0.905797	0.49505	0.960396
ENSRNOG00000017071	E003	273.553	0.000262149	0.948631	0.330068	0.88552	29.7238	30.4593	-0.0352668	16	19794080	19794138	59	+	0.312057	0.347518	0.393082	0.418239
ENSRNOG00000003014	E008	251.881	0.000409844	0.00792741	0.929053	0.996048	28.8757	28.8739	9.244e-05	11	64782103	64782161	59	+	0.852113	0.521127	0.93956	0.582418
ENSRNOG00000006653	E009	602.974	0.000110881	0.0747246	0.784578	0.986306	33.244	33.4929	-0.0107639	7	138473844	138473902	59	-	0.147157	0.113712	0.160414	0.162354
ENSRNOG00000011066	E016	440.197	0.000149647	0.0895259	0.764781	0.984694	37.3954	37.6584	-0.0101097	2	84567323	84567381	59	-	0.350148	0.341246	0.438298	0.317021
ENSRNOG00000020261	E003	203.114	0.000274206	15.1595	9.87997e-05	0.00565742	24.5924	27.417	-0.15686	18	27562782	27562839	58	+	0.564286	0.771429	0.480519	0.746753
ENSRNOG00000007738	E008	452.5	0.000126557	2.98957	0.0838022	0.610188	39.1771	37.8498	0.0497271	3	148170875	148170932	58	+	0.144689	0.212454	0.154545	0.178788
ENSRNOG00000014419	E005	302.55	0.000205748	2.09486	0.147795	0.737748	31.7725	30.6748	0.0507277	19	19677747	19677804	58	+	0.387681	0.271739	0.397321	0.316964
ENSRNOG00000016596	E018	542.025	0.000122208	3.34389	0.0674551	0.558921	42.5167	41.7961	0.0246605	10	38633001	38633058	58	-	0.422961	0.622356	0.576037	0.714286
ENSRNOG00000020144	E005	57.2036	0.0031103	0.416708	0.518584	0.947492	12.8632	13.4712	-0.066633	1	199691894	199691951	58	-	0.716561	0.719745	0.719298	0.684211
ENSRNOG00000003131	E019	233.676	0.000230331	4.74757	0.0293397	0.385249	28.7603	27.0547	0.0881987	10	13884193	13884250	58	-	0.253247	0.467532	0.348123	0.459044
ENSRNOG00000018911	E008	256.207	0.000209822	0.658212	0.417192	0.921652	28.9016	28.276	0.0315688	17	70697145	70697201	57	+	0.447674	0.127907	0.574257	0.200495
ENSRNOG00000021614	E012	196.793	0.000317985	11.2775	0.000784509	0.0318744	24.4437	27.0531	-0.146331	4	8194467	8194523	57	-	0.334842	0.497738	0.314894	0.468085
ENSRNOG00000007088	E015	603.443	0.000119248	5.34656	0.0207631	0.319972	43.5837	45.307	-0.0559449	7	63720095	63720151	57	-	0.167347	0.246939	0.167431	0.252294
ENSRNOG00000012482	E007	276.451	0.000205591	0.0317474	0.858583	0.99129	27.1512	27.0123	0.00739761	19	9771566	9771622	57	-	0.187279	0.226148	0.240535	0.271715
ENSRNOG00000023541	E020	142.969	0.000350217	2.34562	0.125635	0.700861	22.3989	21.1942	0.0797564	13	98052463	98052519	57	-	0.138298	0.178723	0.196281	0.254132
ENSRNOG00000002914	E003	190.736	0.000329565	4.29184	0.0382958	0.437967	25.4868	23.892	0.0932224	19	25804537	25804592	56	+	0.210896	0.441125	0.190554	0.423453
ENSRNOG00000013445	E014	157.058	0.00461055	2.55634	0.109853	0.670414	21.7747	23.4982	-0.109896	7	143946132	143946187	56	-	0.53125	0.78125	0.573333	0.86
ENSRNOG00000018725	E005	182.666	0.000397333	1.04707	0.306182	0.874178	24.9036	24.0986	0.0474048	1	199026633	199026687	55	+	1.05224	0.91791	1.00866	0.978355
ENSRNOG00000033568	E020	232.867	0.000234065	1.89499	0.168641	0.765138	26.6627	25.5698	0.0603833	10	14268211	14268265	55	-	0.296482	1.05528	0.262357	1.06084
ENSRNOG00000001682	E006	109.603	0.000610422	6.49057	0.0108448	0.218028	18.2243	20.2186	-0.149815	11	34616102	34616155	54	+	0.288793	0.551724	0.319559	0.639118
ENSRNOG00000049142	E002	86.4335	0.000624745	132.162	1.37901e-30	1.27457e-27	21.0002	12.0617	0.799972	9	10972804	10972857	54	-	0.843373	0.819277	0.914894	0.971631
ENSRNOG00000010390	E004	49.5497	0.00181321	3.18768e-07	0.99955	1	12.3748	12.3955	-0.00241363	8	48668043	48668096	54	-	4.0625	9.4375	2.90909	5.63636
ENSRNOG00000004904	E002	851.945	0.000448147	0.508829	0.475646	0.936847	51.0819	51.7292	-0.0181658	7	2980005	2980058	54	-	0.17663	0.217391	0.16955	0.242215
ENSRNOG00000038597	E027	186.669	0.00562153	0.00425594	0.947985	0.998243	24.8186	24.9452	-0.00734031	11	72264166	72264219	54	-	0.448276	0.5	0.621622	0.527027
ENSRNOG00000008331	E031	39.3004	0.00205814	0.427018	0.513456	0.946307	11.7039	11.1734	0.0669138	7	26355582	26355635	54	-	0.494382	0.808989	0.3	0.672222
ENSRNOG00000042086	E005	160.404	0.000500255	0.0412658	0.839026	0.989992	23.1165	23.0333	0.00520358	10	13895565	13895617	53	-	0.238739	0.617117	0.246253	0.558887
ENSRNOG00000009152	E013	1231.42	5.85177e-05	3.53287	0.0601634	0.532483	63.5933	62.1736	0.0325714	3	93713313	93713365	53	-	0.305556	0.404762	0.290323	0.34767
ENSRNOG00000019150	E007	70.6746	0.000848971	5.15491	0.0231808	0.339486	14.4851	16.1986	-0.161301	16	74246014	74246065	52	+	0.207612	0.304498	0.189189	0.346847
ENSRNOG00000009667	E007	74.9363	0.00107087	1.38436	0.23936	0.830984	15.1373	16.0202	-0.0817836	10	13843776	13843827	52	-	0.329004	0.307359	0.403587	0.286996
ENSRNOG00000007921	E002	489.909	0.000249515	0.40562	0.524201	0.948392	40.4931	39.8542	0.022945	7	18518863	18518914	52	-	0.724771	0.642202	0.821918	0.630137
ENSRNOG00000016150	E006	94.3723	0.000612274	0.738574	0.390118	0.911925	18.0417	17.3599	0.0555723	8	116346252	116346302	51	+	0.316901	0.471831	0.353211	0.376147
ENSRNOG00000060175	E007	54.9815	0.00115789	0.501913	0.478661	0.937538	13.0038	13.5461	-0.0589426	4	147478941	147478991	51	+	0.508287	0.480663	0.617284	0.530864
ENSRNOG00000010824	E014	650.721	9.33658e-05	0.0189068	0.890634	0.993319	40.8285	40.7252	0.00365312	2	49126643	49126693	51	-	0.111273	0.0276364	0.105821	0.0143766
ENSRNOG00000050543	E020	204.396	0.00163668	1.53746	0.214996	0.810547	26.7518	25.5294	0.0674723	9	10456405	10456454	50	-	0.547826	0.791304	0.65873	0.809524
ENSRNOG00000001030	E003	419.827	0.000330805	0.381938	0.536568	0.951675	37.0883	36.7935	0.0115116	15	58655630	58655678	49	+	0.607143	0.848214	0.757576	0.893939
ENSRNOG00000006241	E010	248.486	0.00251656	0.192012	0.661247	0.972283	28.5657	29.0642	-0.0249607	3	46321233	46321281	49	+	0.528517	0.418251	0.566929	0.511811
ENSRNOG00000005310	E013	263.591	0.000207767	0.0287078	0.865455	0.991398	29.6841	29.5284	0.00758654	4	77270549	77270597	49	+	0.813333	0.413333	0.808511	0.496454
ENSRNOG00000055579	E008	2409.9	4.20784e-05	7.23329	0.00715639	0.166586	85.6855	83.8075	0.0319731	7	141065749	141065797	49	+	0.0943775	0.148594	0.0657785	0.111574
ENSRNOG00000003131	E010	312.011	0.000210961	0.0421724	0.837292	0.989707	32.1653	32.2743	-0.00488047	10	13877372	13877420	49	-	0.208469	0.267101	0.273585	0.355346
ENSRNOG00000025689	E003	43.1657	0.00147624	0.129941	0.718493	0.979747	11.9793	12.2307	-0.029962	6	26788455	26788503	49	-	1.0813	1.45528	0.972973	1.40541
ENSRNOG00000031387	E007	312.557	0.00031863	3.94461	0.0470217	0.48109	30.6435	32.2177	-0.0722714	7	12299708	12299756	49	-	0.104651	0.864341	0.174853	0.97446
ENSRNOG00000019655	E007	743.946	0.000135005	0.542067	0.461578	0.932565	47.3971	47.9395	-0.0164161	5	136720648	136720696	49	-	0.426887	0.438679	0.506998	0.539658
ENSRNOG00000016256	E040	127.495	0.00156603	9.47216	0.00208613	0.0685617	21.6037	18.9092	0.192192	16	19751979	19752026	48	+	1.65468	1.32374	1.57513	1.13472
ENSRNOG00000061100	E002	64.4762	0.00279024	2.57883	0.108302	0.667255	13.5058	14.8752	-0.139336	4	100219253	100219300	48	+	0.327273	0.505455	0.395	0.5725
ENSRNOG00000030667	E012	26.3355	0.00775172	0.389118	0.532764	0.950892	9.52171	9.10494	0.0645714	6	8279175	8279222	48	+	0.864583	0.958333	0.939189	0.993243
ENSRNOG00000021269	E002	2498.06	5.36174e-05	23.4267	1.29767e-06	0.0001235	84.2208	87.2774	-0.0514317	3	125432878	125432924	47	+	0.212791	0.163953	0.214391	0.174009
ENSRNOG00000012568	E003	513.97	0.000701351	1.71134	0.190811	0.789811	41.5016	40.2832	0.0429879	3	79960966	79961012	47	-	0.250804	0.29582	0.249307	0.360111
ENSRNOG00000024798	E004	43.7771	0.00113387	0.831406	0.361866	0.901142	12.3662	11.632	0.0882922	15	83449428	83449473	46	+	0.509901	0.935644	0.463687	1
ENSRNOG00000018823	E007	846.3	8.24551e-05	0.642937	0.422649	0.923111	52.6041	51.9926	0.016871	16	7258315	7258360	46	-	0.0808979	0.836086	0.0863168	0.836685
ENSRNOG00000005804	E013	1070.4	0.000874358	0.18192	0.669729	0.973491	58.7577	58.2152	0.013382	7	119197783	119197828	46	-	0.208791	0.424176	0.2	0.502564
ENSRNOG00000001456	E007	107.715	0.000955139	0.0460313	0.830119	0.989165	19.1187	18.9162	0.0153625	17	18382940	18382984	45	+	0.208877	0.328982	0.128852	0.266106
ENSRNOG00000018564	E007	193.075	0.00578926	0.00235518	0.961294	0.998324	25.4686	25.4616	0.000394511	19	11168728	11168772	45	-	0.59375	0.890625	0.898551	1.27536
ENSRNOG00000052025	E004	1428.01	6.23351e-05	1.1331	0.287114	0.863649	66.9983	67.6888	-0.0147943	7	11014701	11014745	45	-	0.193896	0.113106	0.238411	0.0816777
ENSRNOG00000013039	E009	37.4554	0.00631785	0.317464	0.573136	0.959316	11.381	10.8822	0.0646657	14	81382511	81382555	45	-	1.1375	0.825	1.58025	0.839506
ENSRNOG00000013147	E021	52.3173	0.000971329	1.59136	0.207132	0.803355	13.7104	12.7233	0.107799	16	6150076	6150120	45	-	0.698182	0.48	0.757009	0.635514
ENSRNOG00000019113	E005	1216.52	7.77661e-05	3.25574	0.0711737	0.572242	62.9385	61.5762	0.0315694	17	6670187	6670230	44	+	0.492823	0.363636	0.490909	0.418182
ENSRNOG00000000483	E016	34.2793	0.00992261	0.0132201	0.908462	0.994859	10.2821	10.4077	-0.0175088	20	5555088	5555129	42	+	0.650602	0.614458	0.65625	0.695313
ENSRNOG00000026884	E003	602.005	9.90483e-05	1.7649	0.184014	0.782645	44.8894	43.9406	0.03082	6	26541724	26541765	42	-	0.402135	0.398577	0.313653	0.350554
ENSRNOG00000029535	E015	77.7371	0.00313385	0.0315075	0.859113	0.99129	15.6651	15.8159	-0.0138247	7	117149977	117150017	41	-	0.655213	0.296209	0.557009	0.403738
ENSRNOG00000016256	E019	98.9755	0.00439784	4.22812	0.0397594	0.444791	17.2174	19.3077	-0.165316	16	19732536	19732575	40	+	0.313725	0.352941	0.40665	0.370844
ENSRNOG00000002835	E009	276.365	0.00026697	12.0703	0.000512323	0.0224249	29.1549	31.2245	-0.0989397	10	82005522	82005561	40	-	0.577236	0.609756	0.578947	0.71345
ENSRNOG00000001989	E013	867.915	0.000251825	6.86277	0.008801	0.1911	52.9783	50.7731	0.0613366	11	50969429	50969467	39	+	0.214912	0.184211	0.256619	0.150713
ENSRNOG00000019891	E009	268.888	0.000332705	0.808975	0.368423	0.903291	29.5211	30.2079	-0.0331789	7	11535284	11535321	38	+	0.271084	0.451807	0.40873	0.638889
ENSRNOG00000009474	E005	173.34	0.00390285	5.33047	0.0209558	0.321595	22.3957	24.8467	-0.149829	10	94420609	94420645	37	+	0.42328	0.920635	0.462312	1.1005
ENSRNOG00000023807	E005	124.459	0.000521493	0.204262	0.651302	0.97119	19.9363	19.5539	0.0279465	9	71419382	71419417	36	+	0.307487	0.272727	0.413284	0.343173
ENSRNOG00000014076	E009	143.415	0.00042757	3.96828	0.0463652	0.478275	20.4711	22.0212	-0.105305	2	150864086	150864121	36	+	0.627907	0.852713	0.615942	0.826087
ENSRNOG00000054757	E006	507.204	0.00168899	0.00147164	0.969399	0.998854	39.6356	39.638	-8.78211e-05	7	140275888	140275923	36	-	0.110092	0.200524	0.106306	0.205405
ENSRNOG00000059202	E008	461.597	0.000177666	0.0682738	0.793867	0.987087	38.758	38.937	-0.00664881	13	101732522	101732557	36	-	0.273913	0.269565	0.196787	0.248996
ENSRNOG00000052305	E005	155.915	0.00035436	1.61397	0.203935	0.799922	23.3274	22.3618	0.0609893	8	122641809	122641844	36	-	0.460993	0.666667	0.576	0.688
ENSRNOG00000019712	E006	106.933	0.0028582	0.49721	0.480728	0.938044	19.2045	18.558	0.0494023	5	173333643	173333677	35	+	4.52381	4.54762	3.29268	3.36585
ENSRNOG00000001032	E021	181.355	0.000344515	0.578709	0.446819	0.929195	24.2834	24.821	-0.0315915	12	12658151	12658184	34	+	0.14554	0.246479	0.17734	0.29803
ENSRNOG00000017117	E003	130.814	0.00291391	0.922295	0.336873	0.888786	21.083	20.1961	0.062001	10	56549054	56549087	34	+	0.788991	0.701835	0.831169	0.753247
ENSRNOG00000010448	E006	682.483	0.000132473	0.00185373	0.965658	0.998677	47.2109	47.2814	-0.00215464	7	12666336	12666369	34	-	0.9	0.592593	0.89011	0.534799
ENSRNOG00000018452	E050	221.977	0.000312522	0.0225428	0.880652	0.992817	26.1786	26.1201	0.00322877	16	20092295	20092327	33	-	0.0413907	0.115894	0.0675105	0.174051
ENSRNOG00000012985	E003	621.878	0.000130755	0.620594	0.430826	0.925234	44.8752	45.4241	-0.0175425	7	143925340	143925371	32	+	0.529101	0.208995	0.58804	0.245847
ENSRNOG00000004353	E015	178.776	0.000371953	1.36069	0.243418	0.834727	23.7687	24.6405	-0.0519663	7	48979315	48979344	30	+	0.350877	0.368421	0.5125	0.4125
ENSRNOG00000017904	E004	320.753	0.000447015	1.49082	0.222089	0.816538	32.6162	31.6437	0.0436728	17	24018724	24018752	29	+	1.44144	0.675676	1.24324	0.54955
ENSRNOG00000010153	E010	223.149	0.00137007	0.84144	0.358985	0.899948	26.8564	27.6966	-0.0444439	4	147539469	147539496	28	-	0.530909	0.716364	0.543478	0.627329
ENSRNOG00000012811	E007	308.802	0.00078114	1.13321	0.287091	0.863649	31.0674	32.0059	-0.0429341	3	111058579	111058605	27	+	0.138672	0.320312	0.0981508	0.230441
ENSRNOG00000051170	E012	163.857	0.005997	2.41777	0.119965	0.690518	22.4243	24.3408	-0.118314	7	120765816	120765842	27	-	0.838235	1.47059	0.948718	1.26923
ENSRNOG00000013391	E019	41.4898	0.00180055	0.531599	0.465935	0.934175	11.2696	11.8647	-0.074234	16	49703879	49703905	27	-	0.785047	0.925234	0.633333	0.725
ENSRNOG00000023993	E012	245.669	0.00279159	3.74131	0.0530829	0.505017	27.1539	29.3415	-0.111781	9	100187673	100187699	27	-	0.0650718	0.123445	0.0657328	0.193966
ENSRNOG00000010084	E002	116.894	0.00160237	0.533903	0.464971	0.933786	19.421	20.0591	-0.046644	2	100678086	100678110	25	+	0.514706	0.683824	0.45	0.641667
ENSRNOG00000012852	E017	89.3074	0.0101585	0.0610659	0.804819	0.988432	17.0246	17.3812	-0.0299061	18	25215828	25215851	24	+	2.87037	0.944444	2.83193	0.983193
ENSRNOG00000024170	E004	413.685	0.000198244	2.67879	0.101693	0.652856	37.2433	36.1457	0.043154	7	123101148	123101171	24	-	0.448598	1.21495	0.284884	1.22674
ENSRNOG00000008425	E021	158.937	0.000356228	0.867265	0.351714	0.895944	22.8189	22.0478	0.0495948	13	52290974	52290997	24	-	0.735294	0.676471	0.756677	0.691395
ENSRNOG00000016507	E002	1078.54	6.50817e-05	1.23549	0.266342	0.850697	58.8178	58.085	0.0180865	4	118171640	118171662	23	+	0.426295	0.454183	0.385787	0.375635
ENSRNOG00000005577	E005	283.354	0.000178574	0.60523	0.43659	0.9261	30.4914	29.8967	0.0284155	7	123248741	123248762	22	-	0.710692	0.823899	0.803419	0.854701
ENSRNOG00000006984	E013	31.4417	0.0016669	2.50941	0.113168	0.676164	10.9331	9.69493	0.173405	7	130127468	130127488	21	-	1.03158	0.8	1.15493	0.830986
ENSRNOG00000016256	E017	49.6363	0.00386932	0.658836	0.416971	0.92162	13.1138	12.3928	0.0815847	16	19729159	19729173	15	+	0.80315	0.590551	0.766129	0.782258
ENSRNOG00000056462	E008	47.1779	0.00141495	20.9818	4.63663e-06	0.000386784	13.2176	9.4838	0.478927	4	129529009	129529022	14	-	0.836957	1.28261	0.80292	1.29927
ENSRNOG00000007649	E016	115.844	0.00190801	0.555404	0.456118	0.931137	19.2298	19.8698	-0.0472331	8	22522804	22522815	12	+	1.60194	0.805825	1.22	0.76

## Sheet: S_Table_3(Fig.5A_B_Type I)
Intron	Gene_ID	location_3'SS	strand	3SS_NT_RISE Index	5SS_NT_RISE Index	3SS_KCl_RISE Index	5SS_KCl_RISE Index	3SS_RISE Index_KCl + 5-azaC	5SS_RISE Index_KCl + 5-azaC	5SS/3SS_NT	5SS/3SS_KCl	5SS/3SS_KCl + 5-azaC	abs(d_3SS_RISE Index): (KCl-NT)	abs(d_5SS_RISE Index): (KCl-NT)	abs(d_5SS/3SS_RISE Index): (KCl-NT)	abs(d_5SS/3SS_RISE Index): ((KCl + 5-azaC)-KCl)		SS RISE Index changes	IntroDef_Type I					5'SS/3'SS RISE Index ratio changes	IntroDef_Type I
Intron	ENSRNOG00000020729	10:16547171-16547202	+	0.330456	0.205128	0.333646	0.143813	0.206406	0.185379	0.620742	0.431034	0.898127	0.00318951	0.0613155	0.189708	0.467093				abs(d_3SS_RISE Index): (KCl-NT)	abs(d_5SS_RISE Index): (KCl-NT)					abs(d_5SS/3SS_RISE Index): (KCl-NT)	abs(d_5SS/3SS_RISE Index): ((KCl + 5-azaC)-KCl)
Intron	ENSRNOG00000016778	4:157479859-157479883	-	0.5625	0.141095	0.614865	0.128743	0.401961	0.170561	0.250835	0.209383	0.424322	0.0523649	0.0123523	0.0414518	0.214938			Mean_IntronDef	0.124052	0.100581				Mean_intronDef	0.284285	0.812908
Intron	ENSRNOG00000003399	10:35875982-35876012	+	0.145126	0.176589	0.135025	0.16463	0.119798	0.130952	1.2168	1.21925	1.09311	0.010101	0.0119595	0.00245356	0.126143			SD	0.806418	0.350271				SD	0.643999	3.21422
Intron	ENSRNOG00000019729	10:15196878-15196913	+	1.02252	0.91791	1.21304	0.899083	0.248408	0.941176	0.897692	0.741179	3.78884	0.190521	0.0188279	0.156513	3.04766			SEM	0.0284756	0.0123685				SEM	0.0227404	0.113498
Intron	ENSRNOG00000008749	3:6570850-6570885	+	0.294643	0.195906	0.375566	0.257426	0.195313	0.0576923	0.664895	0.685435	0.295385	0.0809228	0.0615193	0.0205402	0.39005			N	803	803				N	803	803
Intron	ENSRNOG00000018518	1:198913475-198913511	+	0.448124	0.376068	0.457407	0.348511	0.641509	0.470588	0.839207	0.761928	0.733564	0.00928379	0.027557	0.077279	0.0283637			p<	0.0001	0.0001				p<	0.0001	0.0001
Intron	ENSRNOG00000018128	9:44031448-44031472	+	0.51145	0.409938	0.337209	0.350515	0.305556	0.310345	0.80152	1.03946	1.01567	0.174241	0.0594224	0.237939	0.0237857			one sample t-test compared to mean = 0						one sample t-test compared to mean = 0
Intron	ENSRNOG00000016619	16:19763666-19763690	+	0.42522	0.684466	0.384106	0.669014	0.303371	0.517857	1.60968	1.74174	1.70701	0.041114	0.0154519	0.132068	0.034733
Intron	ENSRNOG00000013520	4:100299413-100299437	-	0.264628	0.272251	0.210084	0.265625	0.26601	0.212644	1.02881	1.26438	0.799383	0.0545436	0.00662631	0.235566	0.464992			ExonDef_Type II (from S_Table IV)						ExonDef_Type II (from S_Table IV)
Intron	ENSRNOG00000030705	7:117666535-117666559	-	0.156047	0.19163	0.145861	0.192469	0.0859107	0.129353	1.22803	1.31954	1.50567	0.0101861	0.000838663	0.0915085	0.186135				abs(d_3SS_RISE Index): (KCl-NT)	abs(d_5SS_RISE Index): (KCl-NT)					abs(d_5SS/3SS_RISE Index): (KCl-NT)	abs(d_5SS/3SS_RISE Index): ((KCl + 5-azaC)-KCl)
Intron	ENSRNOG00000011315	7:12562709-12562733	+	0.383721	0.541667	0.355	0.542857	0.173913	0.222222	1.41162	1.52918	1.27778	0.0287209	0.00119048	0.117559	0.251397			Mean	0.0776915	0.09826				Mean_Exondef	0.346008	0.756953
Intron	ENSRNOG00000019921	10:15202956-15202980	-	0.533981	0.226852	0.546218	0.238462	0.375	0.0925926	0.424832	0.436568	0.246914	0.0122379	0.0116097	0.0117364	0.189654			SD	0.276617	0.368755				SD	0.62524	1.94735
Intron	ENSRNOG00000001816	11:81372485-81372509	+	0.751412	0.558974	0.61326	0.573248	0.421687	0.201681	0.743898	0.934756	0.478271	0.138153	0.014274	0.190858	0.456485			SEM	0.0119704	0.0159576				SEM	0.0270568	0.08427
Intron	ENSRNOG00000017854	1:165511273-165511297	+	0.0956175	0.0727425	0.113135	0.0983437	0.0060024	0.00827498	0.760765	0.869258	1.37861	0.0175177	0.0256012	0.108493	0.509354			N	535	535				N	535	535
Intron	ENSRNOG00000019746	1:85365780-85365804	-	0.366864	0.307317	0.402174	0.338983	0.164179	0.140845	0.837687	0.842877	0.857875	0.03531	0.031666	0.00518991	0.0149977			p<	0.0001	0.0001				p<	0.0001	0.0001
Intron	ENSRNOG00000016360	10:56526429-56526453	+	0.263636	0.177049	0.414365	0.289655	0.25	0.131868	0.671566	0.699034	0.527473	0.150728	0.112606	0.0274686	0.171562			one sample t-test compared to mean = 0						one sample t-test compared to mean = 0
Intron	ENSRNOG00000017201	1:198637426-198637450	-	0.0827237	0.794286	0.113861	1.01111	0.0445344	0.484848	9.60167	8.88019	10.8871	0.0311377	0.216825	0.721478	2.00686
Intron	ENSRNOG00000022753	16:20412234-20412259	+	0.151436	0.195991	0.0929809	0.120579	0.0840708	0.1	1.29422	1.29681	1.18947	0.0584552	0.0754123	0.0025959	0.107339
Intron	ENSRNOG00000000977	12:2085374-2085399	+	0.343434	0.288889	0.324873	0.239382	0.413793	0.378378	0.841176	0.736848	0.914414	0.0185612	0.0495066	0.104328	0.177566
Intron	ENSRNOG00000010170	3:2443734-2443758	-	0.22449	0.194215	0.275109	0.175325	0.212766	0.229167	0.865139	0.637291	1.07708	0.0506194	0.0188902	0.227848	0.439792
Intron	ENSRNOG00000002343	14:43137732-43137756	-	0.0407776	0.0357698	0.0403226	0.0317259	0.00674157	0.00928936	0.877193	0.786802	1.37792	0.000455039	0.00404394	0.0903906	0.59112
Intron	ENSRNOG00000020134	16:20838412-20838437	+	0.172794	0.118565	0.177866	0.117967	0.0681818	0.047619	0.686162	0.663239	0.698413	0.0050715	0.00059741	0.0229234	0.0351741
Intron	ENSRNOG00000030334	7:117660990-117661015	+	0.201299	0.36129	0.24026	0.407895	0.279412	0.484848	1.7948	1.69772	1.73525	0.038961	0.0466044	0.097073	0.0375232
Intron	ENSRNOG00000022753	16:20404268-20404293	+	0.335052	0.159475	0.344482	0.214854	0.278481	0.100559	0.475971	0.623703	0.361097	0.00943006	0.0553794	0.147732	0.262606
Intron	ENSRNOG00000024677	1:88986589-88986613	-	0.770992	0.68	0.679245	0.756098	0.32	0.294118	0.88198	1.11314	0.919118	0.0917471	0.0760976	0.231163	0.194026
Intron	ENSRNOG00000019812	1:100558590-100558614	-	0.448052	0.275735	0.541667	0.363924	0.487805	0.461538	0.615409	0.67186	0.946154	0.0936147	0.0881888	0.0564506	0.274294
Intron	ENSRNOG00000000512	20:5893359-5893383	-	0.29771	0.210256	0.482759	0.362745	0.215909	0.174757	0.706246	0.751401	0.809402	0.185049	0.152489	0.0451547	0.0580016
Intron	ENSRNOG00000030355	7:117493530-117493555	+	0.186813	0.178363	0.481481	0.444175	0.198276	0.143426	0.954764	0.922517	0.723367	0.294668	0.265812	0.0322476	0.199149
Intron	ENSRNOG00000018114	10:56620046-56620070	-	0.495575	1.60526	0.495	0.850575	0.324324	0.444444	3.23919	1.71833	1.37037	0.000575221	0.754688	1.52086	0.347962
Intron	ENSRNOG00000001710	11:84028264-84028288	-	0.516949	0.669811	0.495575	0.608696	0.386364	0.459459	1.2957	1.22826	1.18919	0.0213739	0.0611157	0.0674397	0.0390717
Intron	ENSRNOG00000028711	7:117567221-117567245	-	1.06667	0.609023	1.13043	0.566265	0.55	0.294872	0.570959	0.500927	0.536131	0.0637681	0.0427575	0.0700319	0.0352038
Intron	ENSRNOG00000006735	5:107853397-107853421	-	0.353846	0.802326	0.356846	0.761062	0.16	0.8125	2.26744	2.13274	5.07813	0.00300032	0.0412636	0.134698	2.94538
Intron	ENSRNOG00000017156	16:19801301-19801327	+	0.429012	0.605166	0.422492	0.570513	0.401961	0.41791	1.4106	1.35035	1.03968	0.00651994	0.0346532	0.0602524	0.310671
Intron	ENSRNOG00000019023	2:61406788-61406812	-	0.236745	0.142527	0.213026	0.123586	0.161572	0.072314	0.602028	0.580144	0.447565	0.023719	0.0189412	0.0218835	0.132579
Intron	ENSRNOG00000027513	3:176856057-176856083	+	0.859375	0.457308	0.828877	0.453471	0.845588	0.409449	0.532141	0.547091	0.484218	0.030498	0.00383705	0.0149505	0.0628733
Intron	ENSRNOG00000013167	16:36078805-36078829	-	0.119497	0.0922266	0.112782	0.0898058	0.0493827	0.108108	0.771791	0.796278	2.18919	0.0067149	0.00242079	0.0244872	1.39291
Intron	ENSRNOG00000030633	7:130324909-130324933	-	0.0634072	0.0858586	0.074588	0.0894309	0.0206813	0.0467836	1.35408	1.199	2.26213	0.0111809	0.00357231	0.155085	1.06313
Intron	ENSRNOG00000020466	7:11318179-11318203	-	0.622951	0.0951327	0.44586	0.112791	0.352941	0.0225989	0.152713	0.252973	0.0640301	0.177091	0.017658	0.10026	0.188943
Intron	ENSRNOG00000019930	10:15209409-15209433	-	0.406504	0.573427	0.396552	0.593103	0.307692	0.469388	1.41063	1.49565	1.52551	0.00995234	0.0196769	0.0850228	0.029858			p(d_(3'SS)):	0.200637	KCl vs NT
Intron	ENSRNOG00000023079	2:205560187-205560213	+	0.198795	0.536082	0.197339	0.571429	0.111111	0.451613	2.69666	2.89567	4.06452	0.00145593	0.0353461	0.199009	1.16885			p(d_(5'SS))	0.90748	KCl vs NT
Intron	ENSRNOG00000018304	18:36559608-36559632	-	0.282548	0.221053	0.416667	0.318555	0.20765	0.182648	0.782353	0.764532	0.879596	0.134118	0.0975024	0.0178209	0.115064
Intron	ENSRNOG00000015300	10:14252502-14252528	+	3.32558	2.33333	3.54	3.26471	2.12903	2.09524	0.701632	0.922233	0.984127	0.214419	0.931373	0.220602	0.0618937
Intron	ENSRNOG00000007939	7:116923637-116923661	-	0.405405	0.807407	0.381188	0.86	0.1875	0.306122	1.9916	2.2561	1.63265	0.0242173	0.0525926	0.264499	0.623451
Intron	ENSRNOG00000016740	18:64053069-64053093	-	0.0958303	0.562814	0.0831629	0.672956	0.0645756	0.542373	5.87303	8.09202	8.39903	0.0126674	0.110142	2.21899	0.307012
Intron	ENSRNOG00000015800	19:37263932-37263959	+	0.365079	0.337449	0.247222	0.183333	0.125828	0.103448	0.924316	0.741573	0.822142	0.117857	0.154115	0.182743	0.0805685
Intron	ENSRNOG00000003714	10:36732960-36732987	+	3.90909	0.676692	2.60606	0.604167	2	0.636364	0.173107	0.231831	0.318182	1.30303	0.0725251	0.0587242	0.0863504
Intron	ENSRNOG00000020773	1:221049138-221049165	+	0.561983	0.321053	0.397661	0.269912	0.1875	0.254902	0.571285	0.678748	1.35948	0.164323	0.0511411	0.107463	0.680729
Intron	ENSRNOG00000016387	2:235852566-235852590	-	0.228346	0.296443	0.192802	0.275676	0.00892857	0.0210526	1.29821	1.42984	2.35789	0.0355444	0.020767	0.131623	0.928057
Intron	ENSRNOG00000010783	16:64731583-64731610	+	2.53191	0.952128	1.90196	0.935294	2.81818	0.955556	0.37605	0.491753	0.339068	0.629954	0.0168335	0.115702	0.152684
Intron	ENSRNOG00000019698	16:20587379-20587406	+	0.0458716	0.0390244	0.0319077	0.0311042	0.00531915	0.00727273	0.850732	0.974819	1.36727	0.0139639	0.00792019	0.124087	0.392454
Intron	ENSRNOG00000017290	3:161365630-161365654	-	0.240816	0.274611	0.195341	0.274463	0.095	0.229358	1.14034	1.40505	2.41429	0.0454758	0.000148392	0.264714	1.00924
Intron	ENSRNOG00000008639	7:75411657-75411681	-	0.00806738	0.00828966	0.00812566	0.00855207	0.000671245	0.000845309	1.02755	1.05248	1.25931	5.82858e-05	0.00026241	0.0249234	0.206838
Intron	ENSRNOG00000020518	2:188500338-188500365	+	0.355191	0.359788	0.392982	0.362776	0.163043	0.21875	1.01294	0.923135	1.34167	0.0377912	0.00298767	0.0898072	0.418531
Intron	ENSRNOG00000019729	10:15197601-15197628	+	0.492908	0.125915	0.531148	0.131915	0.190722	0.04	0.255454	0.248358	0.20973	0.0382397	0.00599981	0.00709533	0.0386286
Intron	ENSRNOG00000022043	8:22622645-22622669	-	0.661765	0.195991	0.959732	0.207602	0.292308	0.116129	0.296164	0.216313	0.397284	0.297967	0.0116112	0.0798514	0.180971
Intron	ENSRNOG00000030334	7:117659909-117659936	+	0.282895	0.290598	0.278772	0.304348	0.211538	0.208333	1.02723	1.09174	0.984848	0.00412236	0.0137495	0.064512	0.106895
Intron	ENSRNOG00000013256	1:213610607-213610634	+	1.25926	0.593284	0.992366	0.632743	0.636364	0.283333	0.471137	0.637611	0.445238	0.266893	0.0394598	0.166474	0.192373
Intron	ENSRNOG00000019729	10:15197241-15197268	+	0.99435	0.585093	1.102	0.635417	0.301676	0.274809	0.588418	0.576601	0.910941	0.107653	0.0503235	0.0118163	0.33434
Intron	ENSRNOG00000020068	8:117352145-117352169	-	0.118866	0.207739	0.166951	0.312281	0.047138	0.0989011	1.74768	1.8705	2.09812	0.0480847	0.104541	0.122819	0.227618
Intron	ENSRNOG00000007622	3:2130729-2130753	-	0.14479	0.395062	0.19411	0.509579	0.136546	0.340206	2.72851	2.62521	2.49151	0.0493195	0.114517	0.103302	0.133698
Intron	ENSRNOG00000002364	10:47721486-47721510	-	0.603015	0.781726	0.617284	0.905941	0.625	0.828829	1.29636	1.46762	1.32613	0.0142689	0.124215	0.171262	0.141498
Intron	ENSRNOG00000020617	1:220862651-220862675	-	0.325203	0.341837	0.391813	0.485294	0.583333	0.5	1.05115	1.23859	0.857143	0.0666096	0.143457	0.187439	0.381444
Intron	ENSRNOG00000018114	10:56619895-56619919	-	0.777778	0.752212	0.97619	0.92	0.206897	0.702703	0.96713	0.942439	3.3964	0.198413	0.167788	0.0246912	2.45396
Intron	ENSRNOG00000009255	8:22626274-22626302	+	0.0365965	0.590164	0.0628743	0.902174	0.0499139	0.373134	16.1262	14.3489	7.47555	0.0262777	0.31201	1.77737	6.87331
Intron	ENSRNOG00000021231	3:123176210-123176234	-	1.09474	0.771812	1	0.69	0.705882	0.410256	0.705021	0.69	0.581197	0.0947368	0.0818121	0.0150207	0.108803
Intron	ENSRNOG00000011632	2:84671327-84671351	-	0.167883	0.317669	0.167382	0.254125	0.0389105	0.10119	1.8922	1.51824	2.6006	0.000501237	0.0635438	0.373967	1.08236
Intron	ENSRNOG00000016585	17:85367786-85367814	+	0.272727	0.9375	0.256	0.892308	0.337662	0.958333	3.4375	3.48558	2.83814	0.0167273	0.0451923	0.0480769	0.647436
Intron	ENSRNOG00000000867	20:5004195-5004223	+	0.549669	0.201493	0.422535	0.158192	0.168675	0.0672646	0.366571	0.374388	0.398783	0.127134	0.0433004	0.00781719	0.0243949
Intron	ENSRNOG00000007842	4:113887475-113887503	+	0.0799012	0.083047	0.0648801	0.0575	0.0210305	0.0301109	1.03937	0.88625	1.43177	0.015021	0.025547	0.153121	0.545525
Intron	ENSRNOG00000029095	7:130067641-130067669	+	0.185554	0.159527	0.201227	0.148997	0.0869565	0.0632411	0.859735	0.740443	0.727273	0.0156728	0.0105302	0.119291	0.0131704
Intron	ENSRNOG00000019729	10:15197387-15197415	+	0.490483	0.589454	0.493617	0.581056	0.164211	0.198324	1.20178	1.17714	1.20774	0.00313386	0.00839739	0.0246418	0.0306022
Intron	ENSRNOG00000019698	16:20588037-20588065	+	0.206125	0.145257	0.203358	0.151235	0.0335052	0.0386598	0.704704	0.743686	1.15385	0.00276664	0.00597765	0.038982	0.410161
Intron	ENSRNOG00000016665	4:120852098-120852126	+	0.491071	0.393333	0.707317	0.578947	0.55	0.357143	0.80097	0.818512	0.649351	0.216246	0.185614	0.0175421	0.169161
Intron	ENSRNOG00000016383	17:85358391-85358419	+	0.715026	0.809917	0.787234	1.38356	0.650794	0.909091	1.13271	1.7575	1.3969	0.0722081	0.573644	0.624787	0.360601
Intron	ENSRNOG00000010189	16:758389-758418	+	0.0389362	0.0350877	0.0275046	0.0229484	0.00355527	0.00327735	0.90116	0.834348	0.921828	0.0114316	0.0121394	0.0668121	0.08748
Intron	ENSRNOG00000024428	18:27427885-27427914	+	0.551471	0.48855	0.415842	0.333333	0.333333	0.275862	0.885903	0.801587	0.827586	0.135629	0.155216	0.084316	0.0259989
Intron	ENSRNOG00000010448	7:12665253-12665277	-	0.317073	0.310273	0.231707	0.267932	0.0617284	0.15625	0.978552	1.15634	2.53125	0.0853659	0.04234	0.177788	1.37491
Intron	ENSRNOG00000011781	7:117362174-117362198	-	1.01667	0.734513	0.853333	0.72043	0.538462	0.272727	0.722472	0.844254	0.506494	0.163333	0.0140832	0.121782	0.337761
Intron	ENSRNOG00000008578	X:1708551-1708575	-	0.0687548	0.110973	0.0640732	0.109005	0.0118168	0.0423529	1.61403	1.70125	3.58412	0.00468155	0.00196783	0.0872182	1.88287
Intron	ENSRNOG00000013895	3:2629587-2629616	+	0.0696347	0.0747198	0.0747227	0.0805327	0.00544959	0.00935308	1.07303	1.07775	1.71629	0.00508801	0.00581286	0.00472811	0.638536
Intron	ENSRNOG00000013895	3:2629755-2629784	+	0.0620253	0.0376712	0.0898438	0.0461179	0.0192308	0.010218	0.607353	0.513313	0.531335	0.0278184	0.00844669	0.09404	0.0180226
Intron	ENSRNOG00000015021	16:83329470-83329494	-	0.424561	0.429688	0.433333	0.439462	0.0900901	0.097561	1.01207	1.01414	1.08293	0.00877193	0.00977438	0.00206894	0.068784
Intron	ENSRNOG00000002864	19:25788898-25788922	-	0.569811	0.257475	0.57384	0.270321	0.227273	0.145038	0.45186	0.471075	0.638168	0.00402834	0.0128463	0.0192145	0.167093
Intron	ENSRNOG00000018630	4:157677774-157677798	-	0.0255247	0.0293515	0.0368298	0.0458599	0.00384078	0.00521648	1.14993	1.24518	1.35818	0.0113052	0.0165083	0.0952547	0.113
Intron	ENSRNOG00000014268	3:2664659-2664688	+	0.175637	0.222222	0.223747	0.253219	0.0334129	0.0651515	1.26523	1.13172	1.94989	0.0481096	0.0309967	0.133513	0.818172
Intron	ENSRNOG00000002368	13:103259300-103259324	-	0.40113	0.578512	0.411765	0.611765	0.243243	0.235294	1.44221	1.48571	0.96732	0.0106348	0.0332523	0.0435073	0.518394
Intron	ENSRNOG00000020608	8:21908838-21908867	+	0.679245	0.274627	0.775758	0.332362	0.451613	0.152778	0.404312	0.428435	0.338294	0.0965123	0.0577347	0.024123	0.0901411
Intron	ENSRNOG00000026243	1:100900384-100900408	-	0.134126	0.189394	0.235	0.25	0.0827586	0.0790274	1.41206	1.06383	0.954914	0.100874	0.0606061	0.348234	0.108916
Intron	ENSRNOG00000019921	10:15202110-15202134	-	0.606557	1.57447	0.339869	1.63889	0.147727	0.875	2.59574	4.82212	5.92308	0.266688	0.0644208	2.22637	1.10096
Intron	ENSRNOG00000016145	1:78764963-78764992	+	0.0838041	0.628788	0.108751	0.722222	0.0420354	0.75	7.50306	6.64106	17.8421	0.0249469	0.0934343	0.862005	11.201
Intron	ENSRNOG00000017220	1:219129388-219129412	-	0.13943	0.107649	0.164137	0.221014	0.0338462	0.0346535	0.772061	1.34653	1.02385	0.0247063	0.113366	0.574466	0.322675
Intron	ENSRNOG00000022368	16:20880829-20880858	+	1.78	0.794643	4.96825	2.42149	3.74074	2	0.446429	0.487392	0.534653	3.18825	1.62684	0.0409635	0.0472614
Intron	ENSRNOG00000002876	10:10537065-10537095	+	0.581921	0.591195	0.442478	0.701754	0.170732	0.210526	1.01594	1.58596	1.23308	0.139443	0.110559	0.570028	0.352882
Intron	ENSRNOG00000001875	11:87529187-87529217	+	0.515723	0.804124	0.66087	0.673913	0.333333	0.64	1.55922	1.01974	1.92	0.145146	0.130211	0.539479	0.900263
Intron	ENSRNOG00000026884	6:26541643-26541667	-	0.133527	0.398577	0.148501	0.350554	0.0966184	0.513158	2.98499	2.36061	5.31118	0.0149745	0.048023	0.624383	2.95058
Intron	ENSRNOG00000020950	1:221412865-221412895	+	0.160393	0.196054	0.151481	0.159253	0.0592105	0.140449	1.22234	1.05131	2.37203	0.00891216	0.0368016	0.171031	1.32073
Intron	ENSRNOG00000019746	1:85365275-85365299	-	0.666667	0.285106	0.511278	0.261029	0.435897	0.144444	0.42766	0.510543	0.331373	0.155388	0.024077	0.0828832	0.17917
Intron	ENSRNOG00000017158	1:175889531-175889555	-	0.0869159	0.107394	0.0645161	0.0849057	0.047817	0.0809859	1.23561	1.31604	1.69366	0.0223998	0.0224887	0.0804251	0.377624
Intron	ENSRNOG00000018729	1:219449142-219449166	-	0.21789	0.135831	0.168378	0.123732	0.275362	0.153846	0.623395	0.734849	0.558704	0.0495121	0.0120991	0.111454	0.176144
Intron	ENSRNOG00000010776	16:21364638-21364662	-	0.577358	0.244505	0.577982	0.238671	0.0896552	0.0410742	0.42349	0.412938	0.458136	0.000623161	0.0058348	0.0105517	0.0451977
Intron	ENSRNOG00000008392	7:130262211-130262235	-	0.24026	0.263587	0.195962	0.286652	0.117391	0.154472	1.09709	1.46279	1.31587	0.0442977	0.0230651	0.365703	0.146926
Intron	ENSRNOG00000001719	11:83935495-83935519	-	0.0945347	0.0634006	0.124457	0.092437	0.0607287	0.0505837	0.670659	0.74272	0.832944	0.0299226	0.0290364	0.0720611	0.0902239
Intron	ENSRNOG00000030705	7:117666312-117666336	-	0.144699	0.0962289	0.170596	0.130092	0.0743802	0.0721649	0.665027	0.762572	0.970218	0.0258973	0.0338631	0.0975445	0.207646
Intron	ENSRNOG00000027408	2:178365884-178365914	+	0.907407	0.535294	0.958333	0.61039	0.653061	0.382353	0.589916	0.636928	0.585478	0.0509259	0.0750955	0.0470123	0.0514503
Intron	ENSRNOG00000024336	8:87544120-87544150	+	0.166052	0.21393	0.253731	0.314136	0.12234	0.192593	1.28834	1.23807	1.57424	0.0876797	0.100206	0.0502702	0.336169
Intron	ENSRNOG00000012087	16:49480450-49480474	-	0.428571	0.346774	0.565934	0.449438	0.548387	0.45	0.80914	0.794153	0.820588	0.137363	0.102664	0.0149868	0.0264353
Intron	ENSRNOG00000001353	12:19319886-19319917	+	0.341709	0.509677	0.298165	0.425806	0.107143	0.318182	1.49156	1.42809	2.9697	0.0435434	0.083871	0.0634666	1.54161
Intron	ENSRNOG00000015134	7:144104172-144104196	-	0.147895	0.565574	0.127749	0.494881	0.15544	0.485714	3.82415	3.87386	3.12476	0.0201466	0.0706932	0.0497112	0.749098
Intron	ENSRNOG00000001456	17:18383035-18383066	+	0.585062	0.328982	0.461864	0.266106	0.376238	0.222222	0.562302	0.576157	0.590643	0.123198	0.0628753	0.013855	0.0144862
Intron	ENSRNOG00000025459	7:70586643-70586667	-	0.0944238	0.359447	0.0938338	0.335015	0.0422535	0.19661	3.80674	3.5703	4.65311	0.000590012	0.0244319	0.236438	1.0828
Intron	ENSRNOG00000006460	10:13530682-13530706	-	0.4	0.245211	0.376623	0.242424	0.277778	0.211538	0.613027	0.643678	0.761538	0.0233766	0.00278649	0.0306513	0.11786
Intron	ENSRNOG00000015800	19:37262083-37262114	+	0.683673	0.525926	0.92517	0.538462	0.474576	0.322581	0.769265	0.582014	0.679724	0.241497	0.0125356	0.187251	0.0977099
Intron	ENSRNOG00000009713	15:33012207-33012238	+	0.212454	0.243499	0.245431	0.26431	0.103306	0.0972973	1.14612	1.07692	0.941838	0.0329766	0.0208109	0.069202	0.135084
Intron	ENSRNOG00000010038	10:94451267-94451298	+	1.09091	0.38172	1.16883	0.480663	0.38	0.2	0.34991	0.411234	0.526316	0.0779221	0.0989426	0.0613235	0.115082
Intron	ENSRNOG00000016150	8:116345926-116345957	+	0.368902	0.855263	0.344978	1.17647	0.351351	0.727273	2.3184	3.41028	2.06993	0.0239243	0.321207	1.09188	1.34035
Intron	ENSRNOG00000007128	3:122805899-122805931	+	0.196464	0.207625	0.222135	0.215914	0.225035	0.186078	1.05681	0.971994	0.826883	0.025671	0.00828857	0.0848174	0.145112
Intron	ENSRNOG00000018114	10:56620690-56620714	-	2.86957	5.95	1.61905	2.5122	0.4	1.04167	2.07348	1.55165	2.60417	1.25052	3.4378	0.521835	1.05252
Intron	ENSRNOG00000021061	1:221715675-221715707	+	0.319549	0.334661	0.253333	0.276699	0.144068	0.202128	1.04729	1.09223	1.403	0.0662155	0.0579623	0.0449398	0.310771
Intron	ENSRNOG00000019798	10:15199068-15199092	-	0.265574	0.114286	0.216606	0.0708661	0.0991379	0.0600522	0.430335	0.327165	0.605744	0.0489673	0.0434196	0.10317	0.278579
Intron	ENSRNOG00000028711	7:117567771-117567795	-	0.346021	0.105932	0.211864	0.066087	0.133971	0.0378788	0.306144	0.31193	0.282738	0.134156	0.0398452	0.00578637	0.0291923
Intron	ENSRNOG00000019930	10:15207840-15207864	-	0.160714	0.230675	0.176707	0.191693	0.0632911	0.107383	1.43531	1.08481	1.69664	0.0159925	0.0389816	0.3505	0.611835
Intron	ENSRNOG00000017949	16:19976395-19976427	+	0.529801	0.41	0.56	0.392157	0.112676	0.117647	0.773875	0.70028	1.04412	0.0301987	0.0178431	0.0735949	0.343838
Intron	ENSRNOG00000012559	3:2566289-2566321	+	0.170813	0.144444	0.180361	0.141487	0.0751445	0.0742188	0.845631	0.784466	0.98768	0.00954812	0.00295763	0.0611653	0.203215
Intron	ENSRNOG00000002682	10:43747639-43747671	+	0.341379	0.139434	0.332155	0.14023	0.119658	0.0385852	0.408442	0.422181	0.322462	0.00922383	0.000796334	0.0137397	0.0997194
Intron	ENSRNOG00000018761	1:197965013-197965037	-	0.200893	0.272237	0.209877	0.28481	0.0690909	0.101382	1.35514	1.35704	1.46738	0.00898369	0.0125729	0.00190022	0.110342
Intron	ENSRNOG00000019178	1:170585610-170585634	-	0.198165	0.198113	0.217009	0.217617	0.0426065	0.0566038	0.999738	1.0028	1.32852	0.0188437	0.0195034	0.00306278	0.325723
Intron	ENSRNOG00000004099	13:44896177-44896209	+	0.357692	0.30102	0.337719	0.343915	0.318966	0.282353	0.841562	1.01835	0.885215	0.019973	0.0428949	0.176784	0.133132
Intron	ENSRNOG00000000249	10:105792246-105792278	+	1.30645	1.38	1.38235	1.42308	0.516129	0.631579	1.0563	1.02946	1.22368	0.0759013	0.0430769	0.0268364	0.194224
Intron	ENSRNOG00000019464	1:225014223-225014247	-	2.1	0.731207	2.36275	0.687351	1.17391	0.619355	0.348194	0.290912	0.527599	0.262745	0.0438565	0.057282	0.236687
Intron	ENSRNOG00000017635	1:211919512-211919545	+	0.13215	1.03571	0.136304	0.833333	0.13125	0.75	7.83742	6.11378	5.71429	0.00415416	0.202381	1.72364	0.399496
Intron	ENSRNOG00000003235	10:35735794-35735827	+	0.211931	0.30303	0.159215	0.213693	0.147368	0.25	1.42985	1.34217	1.69643	0.0527161	0.0893374	0.0876868	0.354261
Intron	ENSRNOG00000012323	16:19079636-19079669	+	0.250236	0.313636	0.233831	0.290647	0.246377	0.25	1.25336	1.24298	1.01471	0.0164052	0.0229889	0.0103801	0.228276
Intron	ENSRNOG00000018569	2:210444784-210444808	-	0.124601	0.387352	0.1477	0.366667	0.096	0.266055	3.10875	2.48251	2.77141	0.0230991	0.0206851	0.626233	0.288893
Intron	ENSRNOG00000019698	16:20588187-20588220	+	0.212567	0.122497	0.195726	0.113806	0.0883978	0.064433	0.576275	0.581457	0.728898	0.0168413	0.00869109	0.00518148	0.147441
Intron	ENSRNOG00000025481	7:70568205-70568238	+	0.0780275	0.0395508	0.0878661	0.0445772	0.0226667	0.0169109	0.506883	0.507331	0.746071	0.00983864	0.00502642	0.000448245	0.23874
Intron	ENSRNOG00000020235	1:87000012-87000045	+	0.108187	0.0793157	0.113325	0.0909091	0.0575	0.0404313	0.733134	0.802198	0.703152	0.0051379	0.0115934	0.0690634	0.0990453
Intron	ENSRNOG00000018117	1:219254454-219254478	-	0.169075	0.178019	0.193424	0.227273	0.0623377	0.0655738	1.0529	1.175	1.05191	0.0243485	0.0492542	0.122104	0.123087
Intron	ENSRNOG00000008392	7:130272636-130272660	-	0.183888	0.237774	0.273529	0.299261	0.189873	0.234899	1.29304	1.09407	1.23714	0.0896415	0.0614871	0.198965	0.143064
Intron	ENSRNOG00000018090	1:72773956-72773989	+	0.333333	0.2	0.464684	0.270588	0.730159	0.342857	0.6	0.582306	0.469565	0.131351	0.0705882	0.0176941	0.112741
Intron	ENSRNOG00000016150	8:116346353-116346387	+	0.302694	0.471831	0.224576	0.376147	0.2	0.333333	1.55877	1.67492	1.66667	0.0781179	0.0956842	0.116146	0.00825111
Intron	ENSRNOG00000029535	7:117146718-117146742	-	0.136207	0.25641	0.0829384	0.180328	0.0679612	0.144928	1.88251	2.17424	2.13251	0.0532685	0.0760824	0.291733	0.0417337
Intron	ENSRNOG00000020318	1:100858091-100858125	+	1.28571	0.33871	0.971831	0.268657	0.529412	0.140351	0.263441	0.276444	0.265107	0.313883	0.070053	0.013003	0.0113367
Intron	ENSRNOG00000021689	1:219408130-219408154	-	0.43932	1.0885	0.374245	1.03226	0.330435	0.878788	2.47768	2.75824	2.65949	0.0650749	0.0562375	0.280557	0.0987483
Intron	ENSRNOG00000017641	17:10469036-10469070	+	0.132812	0.0604265	0.129897	0.07321	0.228261	0.103448	0.454976	0.563601	0.453202	0.00291559	0.0127834	0.108624	0.110399
Intron	ENSRNOG00000006209	7:70572964-70572988	-	0.145985	0.0728	0.15212	0.0875099	0.0982143	0.0339506	0.49868	0.57527	0.345679	0.0061343	0.0147099	0.0765903	0.229591
Intron	ENSRNOG00000013429	10:14068341-14068365	-	2.07143	0.180556	1.71795	0.244648	0.15	0.0319149	0.0871648	0.142407	0.212766	0.35348	0.0640928	0.0552425	0.0703587
Intron	ENSRNOG00000027032	14:85356670-85356704	+	1.84	0.419643	3.31579	0.496094	0.5	0.153846	0.228067	0.149616	0.307692	1.47579	0.0764509	0.0784512	0.158077
Intron	ENSRNOG00000030654	8:61813750-61813784	+	0.379562	0.375	0.518325	0.509009	0.175182	0.252033	0.987981	0.982027	1.43869	0.138763	0.134009	0.00595329	0.456658
Intron	ENSRNOG00000019684	10:15161028-15161052	-	0.902208	1.02518	0.909375	1.21032	0.644444	0.719298	1.1363	1.33093	1.11615	0.0071668	0.185138	0.194633	0.214781
Intron	ENSRNOG00000027487	1:65546320-65546344	-	0.927835	0.793956	0.73871	0.663957	0.654545	0.534247	0.855708	0.898806	0.81621	0.189125	0.129999	0.0430978	0.0825959
Intron	ENSRNOG00000020144	1:199691952-199691976	-	0.716561	0.382883	0.719298	0.362573	0.16129	0.0357143	0.534334	0.504065	0.221429	0.00273774	0.0203098	0.0302693	0.282636
Intron	ENSRNOG00000006865	6:34056307-34056342	+	0.0153564	0.0207072	0.00974817	0.0129062	0.00322703	0.00323303	1.34844	1.32396	1.00186	0.00560823	0.00780103	0.0244816	0.322103
Intron	ENSRNOG00000022741	8:22431774-22431809	+	0.154399	0.149635	0.153537	0.145733	0.250784	0.219941	0.969148	0.94917	0.877016	0.000861586	0.00390235	0.0199779	0.0721538
Intron	ENSRNOG00000018181	9:100771426-100771450	-	0.0413823	0.0401891	0.0360515	0.0366286	0.0264151	0.0339257	0.971168	1.01601	1.28433	0.00533075	0.00356053	0.0448393	0.268322
Intron	ENSRNOG00000008551	6:47904003-47904027	-	0.0229787	0.0444039	0.0192308	0.044263	0.00270514	0.00576184	1.93239	2.30168	2.12996	0.00374795	0.000140893	0.369284	0.171714
Intron	ENSRNOG00000020950	1:221411090-221411125	+	0.218163	0.331849	0.23298	0.371517	0.124088	0.217391	1.5211	1.59463	1.75192	0.0148175	0.0396685	0.0735234	0.15729
Intron	ENSRNOG00000024650	16:74761872-74761907	+	0.0802213	0.308756	0.09875	0.350394	0.05	0.111111	3.8488	3.54829	2.22222	0.0185287	0.0416379	0.30051	1.32607
Intron	ENSRNOG00000018536	15:34219941-34219976	+	0.221028	0.147832	0.354717	0.255357	0.0579151	0.04375	0.668836	0.71989	0.755417	0.133689	0.107525	0.0510536	0.0355268
Intron	ENSRNOG00000019712	5:173335973-173336009	+	1.37349	1.3741	0.737143	0.830189	0.409091	0.316456	1.00044	1.12622	0.773558	0.636351	0.543912	0.125783	0.352667
Intron	ENSRNOG00000018427	3:3655935-3655959	-	0.46875	0.666667	0.452174	0.525	0.352941	0.809524	1.42222	1.16106	2.29365	0.0165761	0.141667	0.261165	1.13259
Intron	ENSRNOG00000008331	7:26355495-26355519	-	1.22857	0.808989	0.988636	0.672222	0.146341	0.341463	0.658479	0.679949	2.33333	0.239935	0.136767	0.0214697	1.65338
Intron	ENSRNOG00000011404	7:130406156-130406180	-	0.379487	0.436842	0.331579	0.310811	0.0846154	0.160494	1.15114	0.937366	1.89675	0.0479082	0.126031	0.213772	0.959379
Intron	ENSRNOG00000011491	8:112766733-112766757	-	0.706522	0.692308	0.625954	0.601449	0.439024	0.5	0.979882	0.960852	1.13889	0.0805675	0.0908584	0.0190298	0.178037
Intron	ENSRNOG00000014476	6:132585336-132585372	+	0.725389	0.790476	0.734694	0.710526	0.75	0.566667	1.08973	0.967105	0.755556	0.00930528	0.0799499	0.122623	0.21155
Intron	ENSRNOG00000027514	1:65540162-65540198	+	0.0905861	0.170103	0.0640745	0.130263	0.0234899	0.0552486	1.8778	2.033	2.35201	0.0265117	0.0398399	0.155191	0.319017
Intron	ENSRNOG00000020431	7:11325618-11325642	-	0.38756	0.732558	0.349112	0.713178	0.0918367	0.294118	1.89018	2.04283	3.20261	0.0384474	0.0193798	0.152652	1.15978
Intron	ENSRNOG00000019097	16:7343967-7343991	+	0.222222	0.247059	0.177215	0.18543	0.117241	0.164062	1.11176	1.04636	1.39936	0.045007	0.0616284	0.0654071	0.352999
Intron	ENSRNOG00000016109	10:56521971-56521995	+	0.6	0.426009	0.529032	0.4	0.236842	0.133333	0.710015	0.756098	0.562963	0.0709677	0.026009	0.0460826	0.193135
Intron	ENSRNOG00000012434	10:14044586-14044610	+	0.0592711	0.0917759	0.0515789	0.0778302	0.0202465	0.0375335	1.54841	1.50895	1.85383	0.00769218	0.0139457	0.039456	0.344876
Intron	ENSRNOG00000013415	9:40987059-40987083	+	1.21	0.0889831	1.19512	0.125756	0.875	0.0533088	0.0735397	0.105224	0.0609244	0.014878	0.0367727	0.0316845	0.0442998
Intron	ENSRNOG00000012638	3:119676121-119676145	-	0.476923	0.423358	0.62037	0.478571	0.447368	0.272727	0.887685	0.771429	0.609626	0.143447	0.0552138	0.116257	0.161803
Intron	ENSRNOG00000001456	17:18382914-18382939	+	0.208877	0.175141	0.128852	0.129577	0.215278	0.212598	0.838489	1.00563	0.987554	0.0800257	0.0455638	0.167145	0.0180798
Intron	ENSRNOG00000010824	2:49126542-49126566	-	0.0633714	0.0276364	0.0400744	0.0143766	0.0691489	0.0188679	0.436102	0.358749	0.272859	0.023297	0.0132597	0.0773533	0.0858893
Intron	ENSRNOG00000009760	7:12746547-12746571	-	0.232759	0.226154	0.261307	0.281879	0.128514	0.175862	0.971624	1.07873	1.36843	0.0285479	0.0557253	0.107106	0.289697
Intron	ENSRNOG00000003147	10:35713438-35713462	-	0.0914037	0.0562284	0.145905	0.077691	0.0901639	0.0572246	0.615165	0.532475	0.634673	0.0545017	0.0214626	0.0826903	0.102198
Intron	ENSRNOG00000020068	8:117352803-117352827	-	0.360577	0.7343	0.453846	0.673759	0.243243	0.415584	2.03646	1.48455	1.70851	0.0932692	0.0605407	0.551904	0.22396
Intron	ENSRNOG00000007842	4:113889892-113889918	+	0.411765	0.123119	0.552083	0.104462	0.303279	0.109434	0.299003	0.189215	0.360836	0.140319	0.0186565	0.109788	0.171621
Intron	ENSRNOG00000007842	4:113888936-113888962	+	0.146163	0.040245	0.136764	0.0412574	0.0632111	0.0199387	0.275344	0.301668	0.315429	0.0093985	0.0010124	0.0263243	0.0137612
Intron	ENSRNOG00000008142	4:145277949-145277975	+	0.354497	0.649635	0.361702	0.652893	0.342105	0.636364	1.83255	1.80506	1.86014	0.00720477	0.00325753	0.0274967	0.055084
Intron	ENSRNOG00000009484	4:99800072-99800096	-	0.0929054	0.0732759	0.165067	0.121511	0.118812	0.113636	0.788715	0.736129	0.956439	0.0721618	0.0482348	0.0525861	0.220311
Intron	ENSRNOG00000022153	1:219375777-219375803	+	0.323383	0.322807	0.538462	0.391667	0.0530973	0.0225564	0.998219	0.727381	0.424812	0.215078	0.0688596	0.270838	0.302569
Intron	ENSRNOG00000010390	8:48667940-48667964	-	7.45	9.4375	4.31818	5.63636	2.33333	4	1.26678	1.30526	1.71429	3.13182	3.80114	0.0384846	0.409023
Intron	ENSRNOG00000017621	1:197778286-197778310	-	0.580247	1.07692	0.604396	0.952941	0.494737	0.852941	1.85597	1.57668	1.72403	0.0241487	0.123982	0.279289	0.147346
Intron	ENSRNOG00000020994	10:90352273-90352297	-	0.0376055	0.118087	0.0243773	0.0853659	0.0039548	0.0137931	3.14014	3.50186	3.48768	0.0132282	0.0327208	0.361714	0.0141711
Intron	ENSRNOG00000027487	1:65546869-65546893	-	0.537445	0.269598	0.489451	0.256272	0.511628	0.155303	0.50163	0.523591	0.303547	0.0479935	0.0133261	0.0219611	0.220044
Intron	ENSRNOG00000008017	4:7286915-7286942	+	0.0844091	0.0806122	0.0874007	0.0730198	0.0183908	0.0309278	0.955018	0.83546	1.6817	0.00299154	0.00759244	0.119558	0.846241
Intron	ENSRNOG00000030680	10:94985536-94985560	-	0.17	0.0479143	0.157124	0.0496689	0.30102	0.0861111	0.281849	0.316113	0.286064	0.0128762	0.00175456	0.034264	0.0300489
Intron	ENSRNOG00000016067	3:80470090-80470118	+	0.126829	0.102603	0.166344	0.125	0.128571	0.0833333	0.808988	0.751453	0.648148	0.039515	0.0223966	0.0575346	0.103305
Intron	ENSRNOG00000024349	7:12436776-12436804	+	0.182176	0.0660047	0.271989	0.10077	0.288889	0.092827	0.362313	0.370493	0.321324	0.0898136	0.0347655	0.00818007	0.0491692
Intron	ENSRNOG00000022448	4:113886200-113886224	-	0.139445	0.236434	0.20212	0.353234	0.123636	0.189655	1.69554	1.74765	1.53398	0.0626748	0.1168	0.0521085	0.213672
Intron	ENSRNOG00000010038	10:94451485-94451513	+	2.44444	0.651515	1.69444	0.857143	0.625	0.14	0.266529	0.505855	0.224	0.75	0.205628	0.239326	0.281855
Intron	ENSRNOG00000006532	10:104575142-104575166	-	0.172414	0.176157	0.203593	0.233933	0.141026	0.192308	1.02171	1.14902	1.36364	0.031179	0.0577766	0.127316	0.214612
Intron	ENSRNOG00000002835	10:81993032-81993056	-	0.118991	0.569364	0.126086	0.606557	0.0696649	0.251799	4.78494	4.81067	3.61442	0.00709502	0.0371932	0.0257282	1.19625
Intron	ENSRNOG00000025459	7:70595355-70595379	-	0.0960086	0.0322333	0.124097	0.04128	0.0507996	0.0266809	0.335733	0.332644	0.525218	0.0280881	0.00904669	0.0030898	0.192575
Intron	ENSRNOG00000021201	2:198684143-198684172	+	0.448598	0.75	0.471154	0.813253	0.365385	0.6	1.67187	1.72609	1.64211	0.0225557	0.063253	0.054213	0.0839828
Intron	ENSRNOG00000017564	5:173084993-173085017	-	0.156028	0.421196	0.298507	0.521739	0.121495	0.367521	2.69948	1.74783	3.02498	0.142479	0.100543	0.951655	1.27716
Intron	ENSRNOG00000015300	10:14252234-14252263	+	3.25	0.991111	3.70588	1.10698	2.2381	0.740741	0.304957	0.298708	0.330969	0.455882	0.115866	0.00624925	0.0322613
Intron	ENSRNOG00000004361	7:117298914-117298938	-	0.328125	0.753425	0.336245	0.715	0.272727	0.5	2.29615	2.12643	1.83333	0.00811954	0.0384247	0.169723	0.293095
Intron	ENSRNOG00000022173	16:21259386-21259416	+	0.138015	0.198614	0.124481	0.177656	0.0849057	0.182609	1.43908	1.42717	2.15072	0.0135332	0.0209586	0.0119154	0.723557
Intron	ENSRNOG00000010448	7:12665411-12665435	-	0.190776	0.134133	0.170886	0.12459	0.114583	0.0884354	0.703093	0.729083	0.7718	0.0198896	0.00954288	0.0259902	0.0427164
Intron	ENSRNOG00000008744	3:118119995-118120019	-	0.412698	0.2	0.458647	0.283784	0.380952	0.16129	0.484615	0.618742	0.423387	0.0459482	0.0837838	0.134126	0.195355
Intron	ENSRNOG00000003359	X:71541044-71541075	+	0.873371	7.19565	0.887486	6.53165	0.863874	5.89474	8.23895	7.35972	6.8236	0.0141151	0.664007	0.879225	0.536115
Intron	ENSRNOG00000004232	6:72110602-72110633	+	0.31746	0.226337	0.263617	0.210383	0.350515	0.426667	0.712963	0.798063	1.21725	0.0538438	0.0159549	0.0850996	0.419192
Intron	ENSRNOG00000001816	11:81372276-81372308	+	0.441026	0.441176	0.33758	0.283784	0.0672269	0.0695652	1.00034	0.840643	1.03478	0.103446	0.157393	0.159699	0.19414
Intron	ENSRNOG00000020554	2:188586881-188586905	-	0.364055	0.492424	0.412371	0.610526	0.134058	0.241206	1.35261	1.48053	1.79927	0.0483158	0.118102	0.127918	0.31874
Intron	ENSRNOG00000026605	6:127337633-127337657	-	0.648221	0.951872	0.396104	0.719626	0.157534	0.328767	1.46844	1.81676	2.08696	0.252117	0.232245	0.348325	0.270195
Intron	ENSRNOG00000019294	9:82413790-82413823	+	0.153974	0.110294	0.190813	0.0812102	0.0578947	0.0223464	0.716319	0.425602	0.385983	0.0368392	0.0290839	0.290717	0.0396188
Intron	ENSRNOG00000005058	3:103729011-103729044	+	0.406061	0.138122	0.374622	0.136499	0.185841	0.0882353	0.34015	0.364363	0.47479	0.0314382	0.00162303	0.0242129	0.110427
Intron	ENSRNOG00000030628	10:56271937-56271961	-	0.308176	0.27709	0.275	0.246269	0.0625	0.0944206	0.899128	0.895522	1.51073	0.0331761	0.0308211	0.00360568	0.615207
Intron	ENSRNOG00000016383	17:85357717-85357752	+	0.55122	0.465608	0.490323	0.381679	0.37037	0.264706	0.844688	0.778425	0.714706	0.0608969	0.0839291	0.0662629	0.0637192
Intron	ENSRNOG00000016665	4:120849857-120849892	+	0.252632	0.188811	0.320513	0.234875	0.290909	0.186047	0.747378	0.732811	0.639535	0.0678812	0.0460643	0.0145662	0.0932765
Intron	ENSRNOG00000005890	4:98032368-98032403	+	0.421603	0.507614	0.496644	0.643979	0.5	0.514019	1.20401	1.29666	1.02804	0.0750415	0.136365	0.09265	0.268623
Intron	ENSRNOG00000018993	1:170584437-170584473	+	0.409326	0.233677	0.217054	0.116915	0.0806452	0.0479042	0.570882	0.538646	0.594012	0.192272	0.116762	0.0322357	0.0553659
Intron	ENSRNOG00000019834	9:17822899-17822935	+	0.0182138	0.012621	0.0135706	0.0123839	0.00387297	0.003298	0.692934	0.912556	0.851543	0.00464321	0.00023705	0.219621	0.0610129
Intron	ENSRNOG00000008062	4:113893236-113893272	+	0.215223	0.286195	0.377246	0.452381	0.0689655	0.0909091	1.32976	1.19917	1.31818	0.162022	0.166186	0.130592	0.119013
Intron	ENSRNOG00000016591	2:28357700-28357724	-	0.181208	0.0913242	0.207792	0.12831	0.259494	0.150327	0.503974	0.61749	0.579308	0.0265842	0.0369854	0.113516	0.0381817
Intron	ENSRNOG00000014674	2:123275255-123275280	+	1.96875	4	1.73684	2.3	0.833333	3.6	2.03175	1.32424	4.32	0.231908	1.7	0.707504	2.99576
Intron	ENSRNOG00000019294	9:82413110-82413135	+	0.474419	0.671429	0.354067	0.675214	0.12766	0.32	1.41527	1.90702	2.50667	0.120352	0.0037851	0.491756	0.599644
Intron	ENSRNOG00000013445	7:143938433-143938457	-	0.909091	0.511278	0.913043	0.260504	0.5	0.222222	0.562406	0.285314	0.444444	0.00395257	0.250774	0.277092	0.15913
Intron	ENSRNOG00000001708	11:84059001-84059025	-	0.163609	0.12848	0.161692	0.126516	0.195122	0.128205	0.785287	0.782456	0.657051	0.00191702	0.00196319	0.00283121	0.125404
Intron	ENSRNOG00000020201	1:220471445-220471472	+	0.130053	0.135472	0.233108	0.193662	0.0378378	0.0575916	1.04167	0.830782	1.52206	0.103055	0.0581896	0.210891	0.691283
Intron	ENSRNOG00000015860	1:80066679-80066703	-	0.537634	0.559671	0.732955	0.680851	0.508621	0.566176	1.04099	0.928913	1.11316	0.19532	0.12118	0.112075	0.184247
Intron	ENSRNOG00000015134	7:144105573-144105597	-	0.183746	1.73529	0.229947	1.49533	0.196203	0.678571	9.444	6.50293	3.45853	0.0462009	0.239967	2.94107	3.04441
Intron	ENSRNOG00000015140	2:219623765-219623789	-	0.723214	1.25	0.723404	1.07143	0.388889	0.5	1.7284	1.48109	1.28571	0.00018997	0.178571	0.247303	0.195378
Intron	ENSRNOG00000003495	10:63653018-63653047	+	0.193237	0.110828	0.225527	0.110236	0.122388	0.0582524	0.573535	0.488795	0.475965	0.0322899	0.000591805	0.0847404	0.0128297
Intron	ENSRNOG00000021689	1:219408505-219408529	-	0.358779	0.283988	0.210526	0.165501	0.135135	0.0967742	0.791541	0.786131	0.716129	0.148252	0.118487	0.00541025	0.0700015
Intron	ENSRNOG00000021017	1:101685718-101685748	+	0.401241	0.414013	0.447727	0.414286	0.360825	0.249231	1.03183	0.925308	0.690725	0.0464863	0.000272975	0.106523	0.234583
Intron	ENSRNOG00000011007	10:105513378-105513402	-	0.16443	0.223684	0.257042	0.266881	0.0375	0.136364	1.36037	1.03828	3.63636	0.0926127	0.0431968	0.322088	2.59809
Intron	ENSRNOG00000023639	10:15099940-15099970	+	0.648	0.264368	1.03448	0.319797	0.533333	0.433333	0.407975	0.309137	0.8125	0.386483	0.0554291	0.098838	0.503363
Intron	ENSRNOG00000022368	16:20881031-20881061	+	0.62963	1.4	1.78378	4.25397	0.853659	2.2963	2.22353	2.3848	2.68995	1.15415	2.85397	0.161271	0.305147
Intron	ENSRNOG00000020715	1:226674477-226674508	+	0.0531582	0.152493	0.0741365	0.215447	0.0191176	0.0571429	2.86866	2.90609	2.98901	0.0209783	0.0629545	0.0374321	0.0829227
Intron	ENSRNOG00000011667	4:7262620-7262652	+	0.0912125	0.0383481	0.0990566	0.0415531	0.0675676	0.0234375	0.420426	0.419489	0.346875	0.00784415	0.00320505	0.000937153	0.0726138
Intron	ENSRNOG00000020022	10:89004840-89004864	-	2.96774	1.15447	3	1.05714	0.5	1.33333	0.389007	0.352381	2.66667	0.0322581	0.0973287	0.0366258	2.31429
Intron	ENSRNOG00000017564	5:173087161-173087185	-	0.680328	0.808564	0.703125	0.760331	0.421053	0.46988	1.18849	1.08136	1.11596	0.0227971	0.0482337	0.107133	0.0346048
Intron	ENSRNOG00000019228	16:20422001-20422034	+	0.507389	0.214286	0.474403	0.185065	0.461538	0.215827	0.42233	0.390101	0.467626	0.0329864	0.0292208	0.0322292	0.077525
Intron	ENSRNOG00000019587	9:82453500-82453524	-	0.104651	0.0920162	0.0888291	0.059816	0.0214689	0.00764007	0.879266	0.673383	0.355866	0.0158221	0.0322003	0.205884	0.317516
Intron	ENSRNOG00000014742	10:62690527-62690561	+	1.04918	0.155556	0.965035	0.138978	2.75	0.209877	0.148264	0.144013	0.0763187	0.0841454	0.0165779	0.00425083	0.0676943
Intron	ENSRNOG00000016150	8:116346216-116346251	+	0.316901	0.295732	0.353211	0.283843	0.185185	0.243243	0.933198	0.803607	1.31351	0.0363096	0.0118889	0.129591	0.509907
Intron	ENSRNOG00000020201	1:220471204-220471239	+	0.135472	0.0678337	0.260563	0.0942761	0.0942408	0.0620155	0.50072	0.361816	0.658053	0.125091	0.0264424	0.138903	0.296237
Intron	ENSRNOG00000020189	15:34362716-34362740	-	0.244262	0.737705	0.265734	0.784091	0.463415	0.710526	3.02013	2.95066	1.53324	0.021472	0.046386	0.0694763	1.41742
Intron	ENSRNOG00000011373	15:52237476-52237501	+	0.312	0.23125	0.305344	0.292247	0.421053	0.327586	0.741186	0.957107	0.778017	0.00665649	0.0609965	0.215921	0.17909
Intron	ENSRNOG00000013583	9:46092805-46092829	-	0.934426	1.66667	0.78481	0.632184	0.529412	0.277778	1.78363	0.805525	0.524691	0.149616	1.03448	0.978101	0.280833
Intron	ENSRNOG00000011375	10:13963644-13963668	-	0.246795	0.1875	0.249221	0.163205	0.0924855	0.0177515	0.75974	0.654859	0.191938	0.00242631	0.0242953	0.104881	0.462921
Intron	ENSRNOG00000018967	19:43674548-43674572	-	0.53944	0.695364	0.648863	0.841791	0.561321	0.657143	1.28905	1.29733	1.17071	0.109422	0.146427	0.0082856	0.126625
Intron	ENSRNOG00000021390	1:78072742-78072769	+	0.504132	0.73913	0.477876	0.635036	0.26087	0.710526	1.46614	1.32887	2.72368	0.0262561	0.104094	0.137271	1.39481
Intron	ENSRNOG00000010239	4:119750283-119750307	-	0.213178	0.32646	0.197581	0.27459	0.085	0.0822785	1.5314	1.38976	0.967982	0.0155976	0.0518703	0.141634	0.42178
Intron	ENSRNOG00000020130	1:81783915-81783944	+	0.175	0.189802	0.127451	0.145516	0.0483092	0.056338	1.08458	1.14174	1.1662	0.047549	0.0442856	0.0571604	0.0244557
Intron	ENSRNOG00000008017	4:7285982-7286011	+	0.129989	0.286041	0.105714	0.284615	0.0150376	0.0310078	2.20051	2.69231	2.06202	0.0242743	0.00142581	0.491798	0.630292
Intron	ENSRNOG00000005766	3:147785437-147785466	+	0.22467	0.261011	0.289902	0.260372	0.130178	0.144444	1.16176	0.898137	1.1096	0.0652327	0.000639459	0.26362	0.211459
Intron	ENSRNOG00000001410	12:22239830-22239854	-	0.180593	0.198238	0.291506	0.33677	0.180556	0.125	1.09771	1.15528	0.692308	0.110913	0.138532	0.0575711	0.462969
Intron	ENSRNOG00000009350	10:64866824-64866848	-	0.0772834	0.261194	0.129854	0.441315	0.020073	0.0560748	3.37969	3.39853	2.79354	0.052571	0.180121	0.0188421	0.604992
Intron	ENSRNOG00000023363	4:157561267-157561298	+	0.369668	0.305556	0.300319	0.3	0.196078	0.06	0.826567	0.998936	0.306	0.0693488	0.00555556	0.172369	0.692936
Intron	ENSRNOG00000010448	7:12668276-12668300	-	0.475845	0.108565	0.447514	0.105867	0.243902	0.0492958	0.228151	0.236568	0.202113	0.0283316	0.00269719	0.00841692	0.0344551
Intron	ENSRNOG00000025518	15:34172686-34172718	+	0.106007	0.24183	0.0900409	0.277419	0.0396396	0.108434	2.28126	3.08104	2.73549	0.0159661	0.0355893	0.799773	0.345549
Intron	ENSRNOG00000026474	6:26661370-26661394	-	0.0582602	0.059176	0.0608993	0.0577034	0.0363322	0.0329154	1.01572	0.947522	0.905956	0.00263908	0.00147263	0.0681978	0.0415661
Intron	ENSRNOG00000016560	17:15857869-15857902	+	0.192893	0.416667	0.342308	0.51875	0.108108	0.209302	2.16009	1.51545	1.93605	0.149414	0.102083	0.644638	0.420597
Intron	ENSRNOG00000010557	10:94453764-94453788	-	0.104326	0.121721	0.10789	0.120752	0.0902256	0.120968	1.16674	1.11921	1.34073	0.0035648	0.000968893	0.0475305	0.221517
Intron	ENSRNOG00000017346	3:177324399-177324434	+	0.315271	0.325	0.439759	0.402116	0.243902	0.313725	1.03086	0.914402	1.28627	0.124488	0.0771164	0.116458	0.371873
Intron	ENSRNOG00000020266	7:11405455-11405479	-	0.0975866	0.041733	0.0845934	0.033188	0.00687715	0.00273758	0.427651	0.392324	0.398069	0.0129932	0.00854505	0.0353278	0.00574581
Intron	ENSRNOG00000007939	7:116925971-116925995	-	0.265683	0.283636	0.263158	0.341014	0.15	0.135135	1.06758	1.29585	0.900901	0.00252476	0.0573775	0.228277	0.394952
Intron	ENSRNOG00000014294	4:157239321-157239345	-	0.642384	3.41667	0.851648	8.22222	0.682927	2.28571	5.31873	9.65448	3.34694	0.209264	4.80556	4.33575	6.30754
Intron	ENSRNOG00000010993	3:164976036-164976060	-	2.18919	1.01408	1.52	0.723077	1.04348	0.318182	0.463224	0.475709	0.304924	0.669189	0.291008	0.0124847	0.170784
Intron	ENSRNOG00000019506	9:82441039-82441064	+	0.579327	0.197952	0.622905	0.220217	0.325	0.1	0.341693	0.353532	0.307692	0.0435781	0.0222644	0.0118381	0.0458393
Intron	ENSRNOG00000003131	10:13875682-13875706	-	0.327791	0.313386	0.315271	0.328413	0.119565	0.143836	0.956054	1.04169	1.20299	0.01252	0.0150275	0.085632	0.161303
Intron	ENSRNOG00000004992	14:104500324-104500352	+	0.849741	0.219462	0.819444	0.159091	0.911111	0.186813	0.258269	0.194145	0.205039	0.0302965	0.0603708	0.0641241	0.010894
Intron	ENSRNOG00000020130	1:81792908-81792937	+	0.171795	0.434615	0.159483	0.345494	0.0474576	0.237288	2.52985	2.16634	5	0.0123121	0.0891218	0.363513	2.83366
Intron	ENSRNOG00000005513	6:104612987-104613016	+	0.266667	0.149123	0.234155	0.0947177	0.230415	0.134078	0.559211	0.404509	0.581899	0.0325117	0.0544051	0.154702	0.177391
Intron	ENSRNOG00000025496	10:7011691-7011720	+	0.0886076	0.211144	0.124528	0.19697	0.115702	0.157895	2.38291	1.58173	1.36466	0.0359207	0.014174	0.801181	0.217065
Intron	ENSRNOG00000005301	6:26549473-26549502	+	0.130693	0.204427	0.184843	0.20739	0.357798	0.148936	1.56418	1.12198	0.416258	0.0541498	0.00296267	0.442198	0.705721
Intron	ENSRNOG00000000774	20:1981255-1981279	-	0.537634	0.311715	0.555556	0.325867	0.553846	0.354217	0.579791	0.586561	0.639558	0.0179211	0.0141516	0.0067699	0.0529975
Intron	ENSRNOG00000007842	4:113889667-113889697	+	0.655267	0.142259	0.700811	0.0934761	0.49434	0.0420712	0.217102	0.133383	0.0851059	0.0455446	0.0487833	0.0837188	0.0482769
Intron	ENSRNOG00000019497	1:170652652-170652676	-	0.339261	0.0793651	0.360341	0.131868	0.213793	0.0433735	0.233935	0.365954	0.202876	0.0210799	0.0525031	0.132019	0.163078
Intron	ENSRNOG00000023363	4:157561555-157561586	+	0.248731	0.232227	0.281356	0.214058	0.286885	0.196078	0.933649	0.760807	0.683473	0.032625	0.01817	0.172842	0.0773334
Intron	ENSRNOG00000027513	3:176849957-176849988	+	0.584746	0.745098	0.592	0.768595	0.30137	0.805556	1.27423	1.2983	2.67298	0.00725424	0.023497	0.0240768	1.37468
Intron	ENSRNOG00000019207	1:100330403-100330435	+	0.245353	0.644628	0.245353	0.529915	0.03125	0.233333	2.62735	2.1598	7.46667	0	0.114714	0.467545	5.30686
Intron	ENSRNOG00000001991	11:32082969-32082993	-	0.0477658	0.0461768	0.0600203	0.0502545	0.0040678	0.0034828	0.966733	0.83729	0.856189	0.0122546	0.00407769	0.129443	0.0188989
Intron	ENSRNOG00000020595	1:101117675-101117699	-	0.101365	0.096	0.108945	0.106653	0.014195	0.0125219	0.947077	0.978958	0.882136	0.00758043	0.0106526	0.0318816	0.0968226
Intron	ENSRNOG00000029386	20:3147607-3147639	+	0.714286	0.545455	0.675969	0.576046	0.637931	0.511364	0.763636	0.852178	0.801597	0.0383167	0.0305911	0.0885412	0.0505805
Intron	ENSRNOG00000018220	2:199921432-199921456	-	0.145299	0.310345	0.182104	0.460481	0.203704	0.4375	2.1359	2.52868	2.14773	0.0368045	0.150136	0.392774	0.380949
Intron	ENSRNOG00000025518	15:34170540-34170573	+	0.380261	0.44709	0.334503	0.50783	0.0726351	0.471033	1.17574	1.51816	6.48492	0.0457583	0.06074	0.342419	4.96675
Intron	ENSRNOG00000013360	8:23023443-23023477	+	0.0888889	0.0431165	0.106397	0.0546053	0.017455	0.0115729	0.485061	0.51322	0.663013	0.0175084	0.0114888	0.0281598	0.149792
Intron	ENSRNOG00000020130	1:81793987-81794022	+	0.0704762	0.101824	0.0672269	0.0444444	0.0371517	0.0142857	1.4448	0.661111	0.384524	0.0032493	0.0573793	0.783685	0.276587
Intron	ENSRNOG00000005334	3:33006607-33006642	+	0.5	0.384236	0.368421	0.380952	0.271186	0.376923	0.768473	1.03401	1.3899	0.131579	0.00328407	0.265541	0.35589
Intron	ENSRNOG00000002270	14:11202476-11202512	+	0.395556	0.401316	0.369085	0.431095	0.257576	0.44	1.01456	1.16801	1.70824	0.0264704	0.0297796	0.153448	0.540225
Intron	ENSRNOG00000015800	19:37261403-37261439	+	0.842105	0.881944	1.33333	0.90991	0.266667	0.710744	1.04731	0.682432	2.66529	0.491228	0.0279655	0.364877	1.98286
Intron	ENSRNOG00000001861	11:88091563-88091587	-	0.101163	0.378549	0.125654	0.503356	0.0646259	0.287671	3.74198	4.00587	4.45133	0.0244917	0.124807	0.263895	0.445461
Intron	ENSRNOG00000020608	8:21907050-21907084	+	1.2807	0.73913	0.864516	0.490566	0.545455	0.584906	0.577129	0.567446	1.07233	0.416186	0.248564	0.00968345	0.504881
Intron	ENSRNOG00000008555	5:16706614-16706638	-	0.17035	0.234875	0.1	0.128647	0.0149339	0.00965251	1.37878	1.28647	0.646347	0.0703499	0.106228	0.0923102	0.640125
Intron	ENSRNOG00000021176	2:198305830-198305854	+	0.736364	0.527397	0.758621	0.554455	0.666667	0.658537	0.716219	0.730873	0.987805	0.0222571	0.0270582	0.0146546	0.256932
Intron	ENSRNOG00000026474	6:26668208-26668232	-	0.24	0.236753	0.333333	0.316498	0.124654	0.180365	0.986471	0.949495	1.44693	0.0933333	0.0797452	0.0369763	0.497436
Intron	ENSRNOG00000016071	4:157363291-157363315	-	0.197143	0.150456	0.32459	0.170846	0.0659026	0.0327635	0.763182	0.526345	0.497151	0.127447	0.0203905	0.236837	0.029194
Intron	ENSRNOG00000023668	1:221117314-221117338	-	0.460606	0.139373	0.421769	0.214765	0.225806	0.0322581	0.302586	0.509201	0.142857	0.0388374	0.0753923	0.206615	0.366344
Intron	ENSRNOG00000015999	7:12401947-12401971	-	0.270608	0.5197	0.357995	0.642384	0.0962963	0.309524	1.92049	1.79439	3.21429	0.0873869	0.122684	0.126094	1.41989
Intron	ENSRNOG00000020843	1:101448523-101448547	-	0.0721311	0.270017	0.06588	0.179411	0.0592705	0.138114	3.74342	2.72329	2.33023	0.00625111	0.0906065	1.02013	0.393056
Intron	ENSRNOG00000009946	8:22768507-22768533	+	0.198238	0.172205	0.25	0.232787	0.0983607	0.0661157	0.868681	0.931148	0.672176	0.0517621	0.0605814	0.0624668	0.258971
Intron	ENSRNOG00000000417	1:167089240-167089266	+	0.335456	0.312217	0.39322	0.384279	0.314286	0.285714	0.930723	0.977262	0.909091	0.0577639	0.0720623	0.0465391	0.0681716
Intron	ENSRNOG00000011427	15:52255676-52255703	+	0.0825397	0.342246	0.111465	0.385307	0.111111	0.209302	4.14644	3.45676	1.88372	0.0289253	0.0430614	0.689684	1.57304
Intron	ENSRNOG00000026474	6:26679999-26680023	-	0.271111	0.414966	0.197133	0.358289	0.153846	0.451613	1.53061	1.8175	2.93548	0.0739785	0.0566772	0.286889	1.11798
Intron	ENSRNOG00000012960	3:2583502-2583526	-	0.646739	0.626087	0.59802	0.606918	0.585938	0.421053	0.968067	1.01488	0.718596	0.0487193	0.0191687	0.0468126	0.296283
Intron	ENSRNOG00000013360	8:23024423-23024451	+	0.0758547	0.0566038	0.104052	0.0918033	0.0150971	0.0135593	0.746213	0.882286	0.898144	0.0281969	0.0351995	0.136073	0.0158573
Intron	ENSRNOG00000002618	13:68717950-68717979	+	0.141079	0.712418	0.103118	0.452703	0.0837563	0.255034	5.04979	4.39016	3.04495	0.0379613	0.259716	0.659625	1.34522
Intron	ENSRNOG00000008578	X:1710800-1710824	-	0.317181	0.424731	0.277844	0.27592	0.207692	0.137931	1.33908	0.993073	0.664112	0.0393363	0.148811	0.34601	0.328961
Intron	ENSRNOG00000012207	9:37959894-37959918	-	0.249042	0.0931264	0.2263	0.134551	0.107438	0.0681818	0.373938	0.594572	0.634615	0.0227425	0.0414251	0.220634	0.0400432
Intron	ENSRNOG00000028461	16:7099473-7099497	-	0.108527	0.267705	0.154672	0.326748	0.178499	0.289562	2.46671	2.11251	1.62221	0.0461453	0.0590423	0.354199	0.490308
Intron	ENSRNOG00000023363	4:157561868-157561898	+	0.255692	0.565144	0.366359	0.677966	0.208333	0.42623	2.21025	1.85055	2.0459	0.110668	0.112822	0.359705	0.195353
Intron	ENSRNOG00000012482	19:9774081-9774105	-	0.0561555	0.0979284	0.0830235	0.124016	0.0585586	0.0783699	1.74388	1.49374	1.33832	0.026868	0.0260873	0.250138	0.155425
Intron	ENSRNOG00000028227	16:7107596-7107628	+	0.656338	0.238636	0.76	0.31746	0.673913	0.12963	0.363588	0.417711	0.192354	0.103662	0.078824	0.0541234	0.225357
Intron	ENSRNOG00000006305	7:138094588-138094612	-	0.153539	0.169585	0.0823224	0.101786	0.050173	0.0509259	1.10451	1.23644	1.01501	0.071217	0.0677988	0.131931	0.221431
Intron	ENSRNOG00000008392	7:130275075-130275099	-	0.103746	0.110629	0.111245	0.160896	0.109453	0.125828	1.06634	1.44632	1.14961	0.00749907	0.0502671	0.379975	0.296708
Intron	ENSRNOG00000018870	2:187398101-187398125	-	0.39726	0.525424	0.323529	0.318471	0.160839	0.152174	1.32262	0.984366	0.946125	0.0737309	0.206952	0.338252	0.0382412
Intron	ENSRNOG00000023520	7:2771806-2771841	+	0.070609	0.0595691	0.0895731	0.0907173	0.0181518	0.0125628	0.843647	1.01277	0.692097	0.0189641	0.0311482	0.169127	0.320677
Intron	ENSRNOG00000018987	1:156294734-156294758	-	0.500998	0.50315	0.496756	0.541985	0.482927	0.486784	1.0043	1.09105	1.00799	0.00424242	0.0388344	0.086753	0.0830617
Intron	ENSRNOG00000020271	1:199847037-199847061	-	0.129707	0.228723	0.0752257	0.139905	0.0460526	0.0697051	1.76338	1.8598	1.5136	0.0544814	0.0888188	0.096415	0.346202
Intron	ENSRNOG00000022432	16:20693553-20693589	+	0.0244556	0.142857	0.0211227	0.0986938	0.00202083	0.0131885	5.84149	4.67241	6.52629	0.00333293	0.0441634	1.16908	1.85388
Intron	ENSRNOG00000007436	10:13591499-13591523	-	0.235294	0.563025	0.247525	0.675799	0.234568	0.529412	2.39286	2.73023	2.25697	0.0122306	0.112774	0.337371	0.473262
Intron	ENSRNOG00000001815	11:81375193-81375217	-	0.223729	0.185093	0.136261	0.173963	0.0920502	0.443439	0.82731	1.27669	4.81736	0.0874676	0.01113	0.449378	3.54067
Intron	ENSRNOG00000011329	8:64496066-64496090	+	0.0585652	0.0431472	0.111604	0.0777521	0.0180556	0.00143988	0.736739	0.696677	0.0797475	0.0530392	0.0346049	0.0400619	0.616929
Intron	ENSRNOG00000019873	1:225132818-225132842	+	0.597701	0.406667	0.873016	0.522523	0.530303	0.253333	0.680385	0.598526	0.477714	0.275315	0.115856	0.0818588	0.120812
Intron	ENSRNOG00000008052	5:159519357-159519381	+	0.16129	0.628866	0.25	0.801587	0.0347222	0.192308	3.89897	3.20635	5.53846	0.0887097	0.172721	0.69262	2.33211
Intron	ENSRNOG00000011404	7:130407140-130407164	-	0.171474	0.205128	0.151563	0.165049	0.12549	0.308219	1.19626	1.08898	2.45612	0.0199119	0.0400797	0.107282	1.36714
Intron	ENSRNOG00000023053	1:35294873-35294899	+	6.45455	1.24242	8.07692	1.08333	2.83333	0.666667	0.192488	0.134127	0.235294	1.62238	0.159091	0.0583613	0.101167
Intron	ENSRNOG00000017904	17:24018953-24018979	+	0.43038	0.675676	0.443548	0.54955	0.226415	0.638889	1.56995	1.23898	2.82176	0.0131686	0.126126	0.330968	1.58277
Intron	ENSRNOG00000007842	4:113888766-113888793	+	0.0367454	0.288479	0.0445318	0.278722	0.0199387	0.210037	7.85076	6.25895	10.5342	0.00778635	0.0097573	1.59181	4.27522
Intron	ENSRNOG00000019299	3:151258161-151258185	-	0.318182	0.235294	0.47619	0.391586	0.21519	0.343434	0.739496	0.82233	1.59596	0.158009	0.156292	0.0828343	0.773629
Intron	ENSRNOG00000002914	19:25804793-25804822	+	0.103189	0.441125	0.138365	0.423453	0.125	0.222707	4.2749	3.06041	1.78166	0.0351753	0.017672	1.21449	1.27875
Intron	ENSRNOG00000019332	9:17200171-17200195	-	0.291228	0.067	0.249158	0.0724638	0.252747	0.0632184	0.23006	0.290834	0.250125	0.0420698	0.00546377	0.0607741	0.0407094
Intron	ENSRNOG00000019959	1:100601728-100601757	+	1.18254	0.266925	1.05576	0.322691	0.5	0.04	0.225721	0.305647	0.08	0.126778	0.0557664	0.079926	0.225647
Intron	ENSRNOG00000023403	16:19897438-19897468	+	0.219031	0.452381	0.330233	0.472222	0.228916	0.65625	2.06538	1.42997	2.86678	0.111202	0.0198413	0.63541	1.43681
Intron	ENSRNOG00000006037	3:129779317-129779349	+	0.844898	1.15152	0.824513	1.10288	0.905263	1.08621	1.3629	1.33762	1.19988	0.0203854	0.0486345	0.025289	0.137736
Intron	ENSRNOG00000013479	3:119712364-119712397	+	0.931818	0.22973	0.872727	0.182482	0.6	0.0941176	0.246539	0.209094	0.156863	0.0590909	0.047248	0.0374455	0.0522309
Intron	ENSRNOG00000019587	9:82447205-82447229	-	0.037284	0.119892	0.0419033	0.0953399	0.0216481	0.0652651	3.21566	2.27524	3.01481	0.00461932	0.0245526	0.940422	0.739577
Intron	ENSRNOG00000019164	X:1733804-1733828	-	0.264241	0.125984	0.456681	0.207039	0.236025	0.076412	0.476779	0.453356	0.323745	0.192441	0.0810551	0.0234225	0.129611
Intron	ENSRNOG00000017871	8:50234746-50234770	-	0.255245	0.375	0.395349	0.49789	0.209581	0.273585	1.46918	1.25937	1.30539	0.140104	0.12289	0.209809	0.0460213
Intron	ENSRNOG00000019712	5:173333878-173333912	+	1.65	4.54762	2.02941	3.36585	0.642857	2.54545	2.75613	1.65854	3.9596	0.379412	1.18177	1.0976	2.30106
Intron	ENSRNOG00000016256	16:19729124-19729158	+	0.80315	0.574468	0.766129	0.493421	0.88	0.456522	0.715269	0.644044	0.518775	0.0370206	0.081047	0.0712248	0.12527
Intron	ENSRNOG00000020618	1:101122044-101122068	-	0.153558	0.893258	0.175532	0.96875	0.0373444	0.283784	5.81707	5.51894	7.5991	0.0219739	0.0754916	0.298134	2.08016
Intron	ENSRNOG00000010466	4:7111098-7111122	-	0.852359	0.378526	0.84812	0.351801	0.596491	0.213873	0.444092	0.4148	0.358552	0.00423891	0.0267254	0.0292917	0.0562488
Intron	ENSRNOG00000019915	1:81435606-81435630	+	1.79	0.726244	1.75342	0.688506	1	0.538462	0.405723	0.392663	0.538462	0.0365753	0.0377386	0.0130597	0.145798
Intron	ENSRNOG00000027456	1:221684014-221684038	+	0.202399	0.0992908	0.214365	0.155131	0.184932	0.0833333	0.49057	0.723679	0.450617	0.0119658	0.0558405	0.233109	0.273062
Intron	ENSRNOG00000005034	7:70470127-70470151	-	0.0520494	0.182529	0.0560847	0.230332	0.04	0.0657895	3.50684	4.10686	1.64474	0.00403521	0.0478024	0.600014	2.46212
Intron	ENSRNOG00000003131	10:13884251-13884275	-	0.253247	0.353312	0.348123	0.428571	0.28866	0.148936	1.39513	1.23109	0.515957	0.0948761	0.0752591	0.164038	0.715135
Intron	ENSRNOG00000010218	6:136004953-136004982	+	0.359571	0.145221	0.324468	0.113744	0.295833	0.123746	0.403872	0.350556	0.418296	0.0351026	0.0314765	0.0533167	0.0677402
Intron	ENSRNOG00000019240	2:210867084-210867108	-	0.139241	0.134328	0.203366	0.132179	0.203297	0.15	0.964722	0.649954	0.737838	0.0641256	0.00214969	0.314767	0.0878834
Intron	ENSRNOG00000018725	1:199026602-199026632	+	1.05224	1.04065	1.00866	1.06422	1.61538	0.95	0.988987	1.05509	0.588095	0.0435808	0.0235698	0.0660983	0.46699
Intron	ENSRNOG00000001409	12:22231865-22231896	+	0.477124	0.327103	0.411348	0.192893	0.211268	0.2	0.685572	0.468931	0.946667	0.0657767	0.134209	0.216641	0.477736
Intron	ENSRNOG00000007304	4:89150319-89150343	+	0.165161	0.270292	0.152921	0.228163	0.0881764	0.231707	1.63653	1.49203	2.62777	0.0122403	0.0421289	0.144501	1.13574
Intron	ENSRNOG00000012457	7:117411452-117411485	+	0.140038	0.0898946	0.139418	0.0880999	0.0331754	0.0249458	0.641932	0.631911	0.751937	0.000619339	0.00179467	0.0100209	0.120026
Intron	ENSRNOG00000019612	10:15154591-15154615	-	0.849462	1.27119	1.03409	1.27273	0.777778	1.44444	1.49646	1.23077	1.85714	0.184629	0.00154083	0.265691	0.626374
Intron	ENSRNOG00000007506	5:39251767-39251803	+	0.935065	0.45	1.2	0.546875	1.11111	0.631579	0.48125	0.455729	0.568421	0.264935	0.096875	0.0255208	0.112692
Intron	ENSRNOG00000001815	11:81378299-81378323	-	0.178384	0.0502467	0.174518	0.0375226	0.115702	0.0331263	0.281677	0.215008	0.286306	0.00386675	0.0127241	0.0666693	0.0712983
Intron	ENSRNOG00000012811	3:111058856-111058880	+	0.207156	0.320312	0.15198	0.230441	0.132159	0.132184	1.54624	1.51626	1.00019	0.0551767	0.0898715	0.029973	0.516071
Intron	ENSRNOG00000006304	7:60727932-60727956	-	2.03185	0.47027	2.25455	0.461538	1.42857	0.340426	0.23145	0.204715	0.238298	0.222698	0.00873181	0.026735	0.0335832
Intron	ENSRNOG00000006494	10:89069734-89069759	+	1.48	0.780488	1.01587	0.616822	0.941176	0.785714	0.527357	0.607185	0.834821	0.464127	0.163665	0.079828	0.227637
Intron	ENSRNOG00000031778	2:187537830-187537855	+	0.448529	0.268493	0.563889	0.273486	0.316832	0.480769	0.598608	0.485001	1.51743	0.115359	0.00499328	0.113607	1.03243
Intron	ENSRNOG00000011427	15:52256394-52256420	+	0.112478	0.076779	0.104058	0.0898138	0.125749	0.0797546	0.682614	0.863111	0.634239	0.00841976	0.0130348	0.180497	0.228872
Intron	ENSRNOG00000008812	6:26872137-26872161	-	0.279853	0.209974	0.318393	0.273183	0.229682	0.299065	0.750299	0.858004	1.30208	0.03854	0.0632092	0.107705	0.444081
Intron	ENSRNOG00000005258	3:117363549-117363573	-	2.52632	1.53333	2.64516	1.51111	1.08333	1.18182	0.606944	0.571274	1.09091	0.118846	0.0222222	0.0356707	0.519635
Intron	ENSRNOG00000018372	9:16840914-16840942	+	1.01111	0.515924	0.9625	0.344828	0.294118	0.169811	0.510254	0.358262	0.577358	0.0486111	0.171096	0.151992	0.219096
Intron	ENSRNOG00000030355	7:117513333-117513362	+	0.920168	0.42654	0.545151	0.547855	0.158163	0.235632	0.463546	1.00496	1.4898	0.375018	0.121315	0.541415	0.484843
Intron	ENSRNOG00000021032	1:101694492-101694516	-	0.0744681	1.35714	0.08	0.875	0.11336	1.2	18.2245	10.9375	10.5857	0.00553191	0.482143	7.28699	0.351786
Intron	ENSRNOG00000021433	5:58999472-58999496	-	0.583333	0.746988	0.568282	0.725275	0.4	0.689655	1.28055	1.27626	1.72414	0.0150514	0.0217132	0.00429215	0.447879
Intron	ENSRNOG00000019332	9:17203557-17203581	-	0.325949	0.352357	0.37	0.380631	0.405405	0.232558	1.08102	1.02873	0.573643	0.0440506	0.0282733	0.0522871	0.455088
Intron	ENSRNOG00000010771	10:13945974-13946006	+	0.451786	0.279904	0.488732	0.368098	0.366412	0.348315	0.619551	0.753169	0.950609	0.0369467	0.0881939	0.133618	0.197439
Intron	ENSRNOG00000016603	1:80205775-80205807	+	0.401109	0.336182	0.616487	0.518443	0.146853	0.127451	0.838132	0.840962	0.86788	0.215378	0.18226	0.00283016	0.0269183
Intron	ENSRNOG00000012985	7:143925306-143925339	+	0.529101	0.29661	0.58804	0.306358	0.207101	0.205674	0.560593	0.520982	0.99311	0.0589393	0.00974821	0.0396109	0.472128
Intron	ENSRNOG00000016907	1:78947917-78947941	-	0.440678	0.578231	0.470588	0.605442	0.0724638	0.214286	1.31214	1.28656	2.95714	0.0299103	0.0272109	0.0255756	1.67058
Intron	ENSRNOG00000010921	8:13870662-13870691	+	2.68571	1.02857	1.60465	1.03125	0.952381	0.983333	0.382979	0.642663	1.0325	1.08106	0.00267857	0.259684	0.389837
Intron	ENSRNOG00000016896	7:121299766-121299790	-	0.243902	0.0887231	0.2	0.0958333	0.025641	0.0116376	0.363765	0.479167	0.453865	0.0439024	0.00711028	0.115402	0.0253013
Intron	ENSRNOG00000008471	13:53020197-53020232	+	0.227273	0.265455	0.293808	0.325823	0.161616	0.477064	1.168	1.10897	2.95183	0.0665349	0.0603687	0.0590322	1.84287
Intron	ENSRNOG00000003125	10:10764849-10764873	+	0.0479285	0.088806	0.0622776	0.110935	0.0109489	0.037415	1.85288	1.7813	3.41723	0.0143491	0.0221291	0.0715844	1.63593
Intron	ENSRNOG00000012999	4:157234344-157234369	+	0.324561	0.114887	0.240449	0.110963	0.0779221	0.034188	0.353975	0.46148	0.438746	0.084112	0.00392416	0.107504	0.0227334
Intron	ENSRNOG00000015085	1:79998054-79998080	+	0.385609	0.395349	0.6112	0.625257	0.390374	0.302817	1.02526	1.023	0.775709	0.225591	0.229908	0.00226022	0.247289
Intron	ENSRNOG00000025592	7:70353905-70353929	-	1.0733	0.693694	0.739286	0.618943	0.34375	0.266667	0.646319	0.837217	0.775758	0.334013	0.074751	0.190898	0.0614596
Intron	ENSRNOG00000012534	14:81362989-81363016	+	0.194357	1.03252	0.267241	0.980769	0.290598	1.18182	5.31248	3.66998	4.06684	0.072884	0.0517511	1.64251	0.39687
Intron	ENSRNOG00000003201	X:72077210-72077234	-	0.488938	0.514925	0.423488	0.493976	0.0211726	0.0316742	1.05315	1.16645	1.496	0.0654505	0.0209495	0.113297	0.32955
Intron	ENSRNOG00000012568	3:79960663-79960687	-	0.191336	0.29582	0.213483	0.360111	0.132353	0.22549	1.54608	1.68683	1.7037	0.0221474	0.0642909	0.140757	0.0168689
Intron	ENSRNOG00000013415	9:40985285-40985312	+	2.71386	0.571429	3.75676	0.707547	1.7218	0.591304	0.21056	0.18834	0.343421	1.0429	0.136119	0.0222198	0.155081
Intron	ENSRNOG00000027491	1:245263619-245263647	+	0.0949367	0.135472	0.120126	0.147826	0.15142	0.1	1.42698	1.23059	0.660417	0.0251897	0.0123537	0.196388	0.570171
Intron	ENSRNOG00000014268	3:2657641-2657669	+	0.267422	0.353933	0.329386	0.432165	0.056701	0.131059	1.3235	1.31203	2.31141	0.061964	0.0782327	0.0114659	0.999374
Intron	ENSRNOG00000030355	7:117512581-117512610	+	0.341912	0.272455	0.201278	0.114943	0.0748663	0.0334728	0.796858	0.571064	0.447101	0.140634	0.157513	0.225794	0.123963
Intron	ENSRNOG00000027514	1:65540018-65540047	+	0.201031	0.184703	0.176316	0.150162	0.0303867	0.0529501	0.918779	0.851667	1.74254	0.0247151	0.0345407	0.0671121	0.890872
Intron	ENSRNOG00000022753	16:20409083-20409113	+	0.356013	0.140171	0.249721	0.0855107	0.136842	0.0671642	0.393725	0.342424	0.490815	0.106291	0.0546603	0.0513001	0.148391
Intron	ENSRNOG00000008639	7:75410670-75410694	-	0.0217999	0.00827764	0.0224557	0.00481404	0.00254374	0.00108239	0.37971	0.21438	0.42551	0.000655779	0.0034636	0.165331	0.21113
Intron	ENSRNOG00000016961	2:189572934-189572958	-	0.163636	0.462025	0.0698152	0.258621	0.0104651	0.0559441	2.82349	3.70436	5.34577	0.0938212	0.203405	0.880873	1.6414
Intron	ENSRNOG00000007235	10:83896612-83896636	-	0.0665109	0.0764526	0.0608192	0.0684597	0.00899594	0.0191083	1.14948	1.12563	2.1241	0.00569168	0.00799294	0.0238494	0.998475
Intron	ENSRNOG00000007128	3:122804355-122804387	+	0.0758176	0.077381	0.0640394	0.0809816	0.0609756	0.0898438	1.02062	1.26456	1.47344	0.0117782	0.00360064	0.243939	0.208879
Intron	ENSRNOG00000019090	2:187693257-187693289	+	0.445	0.418919	0.616197	0.566176	0.46988	0.594595	0.941391	0.918824	1.26542	0.171197	0.147258	0.0225673	0.346596
Intron	ENSRNOG00000010783	16:64736580-64736614	+	1.54348	0.325243	1.27273	0.229787	1.47059	0.295082	0.210721	0.180547	0.200656	0.270751	0.0954555	0.0301735	0.0201086
Intron	ENSRNOG00000026716	14:44524717-44524752	+	0.742857	2.1	0.815642	1.32877	0.590909	0.795918	2.82692	1.6291	1.34694	0.0727853	0.771233	1.19782	0.282166
Intron	ENSRNOG00000005129	7:70477412-70477436	-	0.363833	0.322802	0.438781	0.432762	0.372818	0.366128	0.887225	0.986281	0.982055	0.0749484	0.10996	0.0990563	0.00422602
Intron	ENSRNOG00000016128	7:117773921-117773947	+	0.857143	0.376238	0.706897	0.308176	0.861111	0.234848	0.438944	0.435956	0.272727	0.150246	0.0680615	0.00298746	0.163229
Intron	ENSRNOG00000015578	10:56460789-56460813	-	1.46939	0.93	1.65625	1	0.714286	0.846154	0.632917	0.603774	1.18462	0.186862	0.07	0.0291431	0.580842
Intron	ENSRNOG00000018823	16:7257985-7258009	-	0.31694	0.836086	0.415663	0.836685	0.363636	0.83153	2.638	2.01289	2.28671	0.0987228	0.000598245	0.625103	0.273814
Intron	ENSRNOG00000010473	4:147701855-147701885	+	0.120521	0.336898	0.193277	0.396396	0.14876	0.214286	2.79535	2.05092	1.44048	0.0727561	0.059498	0.744426	0.610444
Intron	ENSRNOG00000027491	1:245266412-245266443	+	0.121639	0.846774	0.119588	0.894942	0.0745098	0.861538	6.96138	7.48356	11.5628	0.0020513	0.0481674	0.522188	4.07919
Intron	ENSRNOG00000018075	16:7081458-7081482	-	0.100806	0.136816	0.128079	0.2149	0.0384154	0.0534826	1.35721	1.67787	1.39222	0.0272724	0.0780838	0.320657	0.285652
Intron	ENSRNOG00000001885	11:86888293-86888317	-	0.391791	0.296367	0.501976	0.340681	0.494118	0.256637	0.756442	0.67868	0.519385	0.110185	0.0443142	0.0777616	0.159295
Intron	ENSRNOG00000024349	7:12437234-12437268	+	0.22905	0.55308	0.261168	0.658999	0.188034	0.666667	2.41467	2.52327	3.54545	0.0321181	0.105919	0.108605	1.02218
Intron	ENSRNOG00000020271	1:199846577-199846601	-	1.06061	0.644351	1.38168	0.65998	0.949153	0.469298	0.607531	0.477665	0.494439	0.321073	0.0156285	0.129866	0.0167742
Intron	ENSRNOG00000016256	16:19751942-19751978	+	1.65468	0.565217	1.57513	0.637209	0.653846	0.28866	0.341588	0.404544	0.44148	0.0795467	0.0719919	0.0629562	0.0369356
Intron	ENSRNOG00000028461	16:7099045-7099069	-	0.95462	0.182724	0.869323	0.147154	0.383698	0.131846	0.19141	0.169274	0.343619	0.0852978	0.0355707	0.0221365	0.174345
Intron	ENSRNOG00000016364	5:59068625-59068649	-	0.413043	0.543478	0.324873	0.552147	0.388889	0.4375	1.31579	1.69958	1.125	0.0881704	0.00866898	0.383789	0.574578
Intron	ENSRNOG00000020345	16:20980952-20980976	+	0.384259	0.504219	0.350877	0.548855	0.323529	0.547826	1.31219	1.56424	1.69328	0.0333821	0.0446356	0.252051	0.129044
Intron	ENSRNOG00000012602	4:176582219-176582243	-	0.415789	1.57895	0.428571	1.5	0.410256	1	3.79747	3.5	2.4375	0.012782	0.0789474	0.297468	1.0625
Intron	ENSRNOG00000020261	18:27562750-27562781	+	0.564286	0.680723	0.480519	0.672619	0.588235	0.541667	1.20634	1.39977	0.920833	0.0837662	0.00810384	0.19343	0.478941
Intron	ENSRNOG00000017071	16:19794047-19794079	+	0.312057	0.262097	0.393082	0.25	0.212	0.20197	0.839901	0.636	0.952691	0.081025	0.0120968	0.203901	0.316691
Intron	ENSRNOG00000029366	1:198452796-198452820	-	1.97727	0.25641	1.63636	0.263819	1.13333	0.259259	0.129679	0.161223	0.228758	0.340909	0.00740884	0.031544	0.0675354
Intron	ENSRNOG00000023993	9:100177004-100177028	-	0.0707457	0.216	0.121069	0.324597	0.0191972	0.0692308	3.05319	2.68109	3.60629	0.0503235	0.108597	0.372104	0.925209
Intron	ENSRNOG00000005804	7:119197829-119197853	-	0.208791	0.141252	0.2	0.162011	0.114943	0.0985915	0.676523	0.810056	0.857746	0.00879121	0.0207592	0.133533	0.0476906
Intron	ENSRNOG00000008738	3:82095036-82095072	+	0.105354	0.194444	0.146125	0.231884	0.136667	0.280899	1.84563	1.58689	2.05536	0.0407705	0.0374396	0.258735	0.468464
Intron	ENSRNOG00000022741	8:22429764-22429789	+	0.145455	0.0992	0.230643	0.103618	0.205298	0.277778	0.682	0.44926	1.35305	0.085188	0.00441842	0.23274	0.903787
Intron	ENSRNOG00000011329	8:64499465-64499491	+	1.14532	0.222472	1.3752	0.20566	0.0808679	0.0223048	0.194245	0.149549	0.275818	0.229886	0.0168115	0.0446958	0.126269
Intron	ENSRNOG00000007895	15:18543426-18543452	+	0.202941	1.04444	0.176056	1.03306	0.0625	1.01563	5.14654	5.86777	16.25	0.0268848	0.0113866	0.721231	10.3822
Intron	ENSRNOG00000017156	16:19801117-19801144	+	0.269373	0.807229	0.237179	1.22857	0.41791	0.823529	2.9967	5.17992	1.97059	0.0321932	0.421343	2.18322	3.20933
Intron	ENSRNOG00000016174	17:26499853-26499881	+	0.525424	0.169935	0.85209	0.424908	1.25532	0.423077	0.323424	0.498666	0.337027	0.326666	0.254974	0.175242	0.161639
Intron	ENSRNOG00000019618	18:31080181-31080205	-	0.517241	0.370044	0.489676	0.360784	0.201681	0.247619	0.715419	0.736782	1.22778	0.0275659	0.00925974	0.0213639	0.490995
Intron	ENSRNOG00000007472	4:145054874-145054906	+	1.0625	0.836735	0.962025	0.831126	0.818182	0.675325	0.787515	0.863933	0.825397	0.100475	0.00560887	0.0764184	0.0385366
Intron	ENSRNOG00000024025	19:37863670-37863704	+	0.16141	0.217039	0.166906	0.175559	0.232759	0.264151	1.34464	1.05184	1.13487	0.00549646	0.0414792	0.292798	0.0830279
Intron	ENSRNOG00000007673	3:55969094-55969129	+	0.390977	0.654545	0.734694	0.823529	0.424242	1.24	1.67413	1.12092	2.92286	0.343716	0.168984	0.553211	1.80194
Intron	ENSRNOG00000016071	4:157371188-157371212	-	0.204013	1.13306	0.315789	1.25799	0.207483	0.974843	5.55387	3.98362	4.69842	0.111776	0.124921	1.57025	0.714803
Intron	ENSRNOG00000003999	6:28647906-28647930	+	0.363636	13.8	0.267974	9.08333	0.25	1.41667	37.95	33.8963	5.66667	0.0956625	4.71667	4.05366	28.2297
Intron	ENSRNOG00000025808	9:17870226-17870250	-	0.197674	0.679612	0.218182	0.698529	0.0701754	1	3.43804	3.20159	14.25	0.0205074	0.0189178	0.236442	11.0484
Intron	ENSRNOG00000020247	1:220475909-220475933	-	0.243094	0.368421	0.407186	0.631579	0.106667	0.0697674	1.51555	1.55108	0.65407	0.164092	0.263158	0.0355334	0.897014
Intron	ENSRNOG00000023520	7:2777706-2777732	+	0.146552	0.18	0.190972	0.21875	0.0466321	0.0986547	1.22824	1.14545	2.1156	0.0444205	0.03875	0.0827807	0.970141
Intron	ENSRNOG00000010083	10:105436987-105437011	-	0.729358	0.282143	0.576547	0.175637	0.66	0.142857	0.386837	0.304637	0.21645	0.152811	0.106505	0.0822008	0.0881864
Intron	ENSRNOG00000016220	3:12011290-12011318	+	0.466981	0.120181	0.455026	0.0876232	0.0522388	0.0191304	0.257358	0.192567	0.366211	0.0119547	0.0325582	0.0647909	0.173644
Intron	ENSRNOG00000022153	1:219375581-219375611	+	0.529825	0.445161	0.645833	0.559524	0.0526316	0.333333	0.840205	0.866359	6.33333	0.116009	0.114363	0.0261544	5.46697
Intron	ENSRNOG00000018114	10:56620860-56620884	-	8.75	2.2069	4.26829	1.7381	3.16667	0.875	0.252217	0.407211	0.276316	4.48171	0.468801	0.154994	0.130895
Intron	ENSRNOG00000008533	7:114359305-114359329	-	1.55357	0.46	1.68182	0.431034	0.708333	0.376471	0.296092	0.256291	0.531488	0.128247	0.0289655	0.0398012	0.275197
Intron	ENSRNOG00000020871	1:84140021-84140045	-	0.0541059	0.0556291	0.132776	0.101253	0.0296814	0.0177606	1.02815	0.762584	0.598376	0.0786698	0.0456235	0.265569	0.164208
Intron	ENSRNOG00000009139	3:10233836-10233860	-	0.561905	0.756098	0.508333	0.909091	0.366667	0.714286	1.3456	1.78838	1.94805	0.0535714	0.152993	0.442778	0.159676
Intron	ENSRNOG00000001719	11:83944179-83944203	-	0.88535	0.766667	0.73125	0.979167	0.229508	0.45	0.865947	1.33903	1.96071	0.1541	0.2125	0.473084	0.621683
Intron	ENSRNOG00000011726	3:2512615-2512639	-	0.0991848	0.144348	0.112861	0.158129	0.0156047	0.0769231	1.45534	1.4011	4.92949	0.0136761	0.0137813	0.0542444	3.52839
Intron	ENSRNOG00000006037	3:129774554-129774588	+	1.48287	0.987952	1.57474	1.05018	1.24607	1.10811	0.666245	0.666892	0.88928	0.0918708	0.0622274	0.000647068	0.222388
Intron	ENSRNOG00000025892	3:8636746-8636781	+	0.697248	0.794702	0.9	0.930693	0.625	0.736842	1.13977	1.0341	1.17895	0.202752	0.135991	0.105667	0.144844
Intron	ENSRNOG00000019834	9:17822465-17822489	+	0.0328145	0.0627596	0.0268963	0.0622727	0.00447585	0.0137125	1.91256	2.31529	3.06367	0.00591819	0.000486848	0.402733	0.74838
Intron	ENSRNOG00000006859	4:345997-346024	+	0.511111	0.372973	0.47027	0.264407	0.219178	0.107143	0.72973	0.562244	0.488839	0.0408408	0.108566	0.167485	0.073405
Intron	ENSRNOG00000002840	7:2507075-2507103	+	0.0271416	0.17553	0.0359931	0.153878	0.00656168	0.0248735	6.46718	4.27521	3.79073	0.00885142	0.0216522	2.19198	0.48448
Intron	ENSRNOG00000024128	7:123136441-123136470	+	0.0609504	0.175305	0.0666667	0.191763	0.0225108	0.195876	2.87619	2.87645	8.70143	0.00571625	0.0164583	0.000259369	5.82498
Intron	ENSRNOG00000020213	10:89036282-89036313	+	0.532338	0.577358	0.642857	0.692463	0.337079	0.373272	1.08457	1.07716	1.10737	0.110519	0.115104	0.00740597	0.0302086
Intron	ENSRNOG00000024128	7:123144150-123144175	+	0.0375989	0.0289017	0.0296717	0.0324708	0.0074551	0.00507614	0.768685	1.09434	0.680895	0.00792723	0.00356909	0.325651	0.413441
Intron	ENSRNOG00000020134	16:20843854-20843881	+	0.0898275	0.108359	0.102728	0.124415	0.048433	0.0809524	1.2063	1.21112	1.67143	0.0129003	0.0160562	0.0048139	0.460312
Intron	ENSRNOG00000029095	7:130064301-130064334	+	0.172485	0.0833333	0.345178	0.206522	0.101351	0.12782	0.483135	0.598306	1.26115	0.172693	0.123188	0.115171	0.662847
Intron	ENSRNOG00000010771	10:13936441-13936477	+	0.0790051	0.0906389	0.124849	0.145	0.0782609	0.136842	1.14725	1.1614	1.74854	0.0458441	0.0543611	0.0141471	0.587137
Intron	ENSRNOG00000002750	13:78772199-78772226	+	0.464	0.221198	0.432099	0.21902	0.755556	0.274194	0.47672	0.506875	0.362903	0.0319012	0.00217798	0.0301551	0.143972
Intron	ENSRNOG00000003326	10:3189183-3189210	+	0.555556	0.198052	0.686567	0.219474	0.418182	0.157407	0.356494	0.319669	0.376409	0.131012	0.0214225	0.0368241	0.0567396
Intron	ENSRNOG00000004146	10:11138667-11138695	+	0.305476	0.205714	0.330508	0.248397	0.213793	0.203571	0.673423	0.751561	0.952189	0.025033	0.0426832	0.0781383	0.200627
Intron	ENSRNOG00000020302	5:173657619-173657643	-	0.675	0.449057	1.29167	0.520661	0.297872	0.150538	0.665269	0.403093	0.505376	0.616667	0.0716046	0.262177	0.102284
Intron	ENSRNOG00000002041	11:61157417-61157447	+	0.177474	0.256637	0.158537	0.25239	0.148936	0.140741	1.44605	1.592	0.944974	0.0189378	0.00424711	0.145947	0.647025
Intron	ENSRNOG00000003125	10:10763376-10763408	+	0.229814	0.627737	0.237762	0.689394	0.112069	0.4	2.73151	2.89951	3.56923	0.00794857	0.0616567	0.168005	0.669721
Intron	ENSRNOG00000020006	10:15217721-15217745	-	0.904918	0.352601	1.12695	0.448598	0.896552	0.270492	0.38965	0.398064	0.301702	0.222031	0.095997	0.00841452	0.096362
Intron	ENSRNOG00000018153	8:116522429-116522453	-	0.357143	0.940678	0.31401	0.917211	0.48	0.872093	2.6339	2.92097	1.81686	0.0431332	0.0234666	0.287067	1.1041
Intron	ENSRNOG00000030019	2:204016866-204016890	-	0.0257677	0.0346008	0.0337587	0.0374425	0.0142146	0.00653595	1.34279	1.10912	0.459804	0.00799101	0.00284176	0.233673	0.649317
Intron	ENSRNOG00000021006	1:89179003-89179027	-	0.568293	0.485401	0.636	0.509554	0.0481283	0.193103	0.85414	0.801186	4.01226	0.0677073	0.0241527	0.0529542	3.21107
Intron	ENSRNOG00000008557	4:7299891-7299915	-	0.377246	0.109215	0.492308	0.123832	0.191489	0.0338983	0.289506	0.251533	0.177024	0.115062	0.0146168	0.0379732	0.0745088
Intron	ENSRNOG00000003890	7:54235084-54235109	+	0.273128	0.672515	0.309237	0.6	0.0860215	0.52514	2.46227	1.94026	6.10475	0.0361092	0.0725146	0.522012	4.16449
Intron	ENSRNOG00000012434	10:14043606-14043632	+	0.763514	0.919283	0.784	0.90566	0.6625	0.622449	1.20402	1.15518	0.939546	0.0204865	0.0136221	0.048837	0.215633
Intron	ENSRNOG00000024629	6:27628316-27628344	+	0.481013	0.658314	1.0625	0.789474	0.54386	0.526946	1.3686	0.743034	0.968901	0.581487	0.131159	0.625567	0.225867
Intron	ENSRNOG00000002036	11:31203780-31203804	-	0.15534	0.248289	0.238544	0.318403	0.203463	0.339713	1.59836	1.33477	1.66965	0.0832047	0.0701138	0.263588	0.334878
Intron	ENSRNOG00000008897	7:120114439-120114474	+	0.146689	0.418699	0.205732	0.4875	0.0462963	0.262295	2.85433	2.36959	5.66557	0.0590428	0.0688008	0.484743	3.29598
Intron	ENSRNOG00000007316	3:122808986-122809010	-	0.13697	0.166667	0.143216	0.189041	0.0236686	0.030303	1.21681	1.31997	1.2803	0.00624638	0.0223744	0.103157	0.0396681
Intron	ENSRNOG00000016813	4:118225236-118225264	+	1.53211	0.735043	1.68317	0.666667	1.17143	0.756098	0.479758	0.396078	0.645449	0.151058	0.0683761	0.08368	0.249371
Intron	ENSRNOG00000018774	18:56047218-56047248	+	0.135823	0.0956938	0.077961	0.0832215	0.00958466	0.00464684	0.704545	1.06748	0.48482	0.0578624	0.0124723	0.36293	0.582655
Intron	ENSRNOG00000030355	7:117495871-117495901	+	0.421687	0.257426	0.589532	0.344214	0.495283	0.203046	0.610467	0.583876	0.409959	0.167845	0.0867879	0.0265903	0.173918
Intron	ENSRNOG00000020027	2:188005418-188005452	+	0.136961	0.0781528	0.133595	0.118729	0.28	0.210526	0.570622	0.888722	0.75188	0.00336532	0.0405763	0.3181	0.136843
Intron	ENSRNOG00000006037	3:129775128-129775152	+	0.982456	1.23988	0.988372	1.26947	0.974576	1.01571	1.26202	1.28441	1.0422	0.00591595	0.0295983	0.0223926	0.242205
Intron	ENSRNOG00000008961	6:26881583-26881607	-	0.185185	0.52356	0.352713	0.587591	0.284722	0.454545	2.82723	1.66592	1.59645	0.167528	0.064031	1.16131	0.0694657
Intron	ENSRNOG00000010833	4:115008802-115008826	-	0.194937	0.909968	0.168776	0.915842	0.147059	0.626667	4.66802	5.42636	4.26133	0.0261603	0.00587374	0.758345	1.16503
Intron	ENSRNOG00000006241	3:46305578-46305611	+	0.25323	0.186131	0.176	0.219178	0.0979381	0.183673	0.735029	1.24533	1.8754	0.07723	0.0330467	0.510301	0.630073
Intron	ENSRNOG00000018704	1:265836424-265836459	+	0.482857	0.378698	0.376033	0.328	0.409639	0.285714	0.784286	0.872264	0.697479	0.106824	0.0506982	0.0879775	0.174785
Intron	ENSRNOG00000004510	10:83203046-83203075	+	0.214206	0.371399	0.198498	0.358145	0.0411523	0.103362	1.73384	1.80427	2.51171	0.0157086	0.0132546	0.0704366	0.707432
Intron	ENSRNOG00000030183	8:100043719-100043748	+	0.159574	0.0499343	0.131462	0.054023	0.25	0.0988593	0.312922	0.410939	0.395437	0.0281121	0.00408869	0.0980173	0.0155017
Intron	ENSRNOG00000018822	16:20298405-20298438	+	0.674419	0.5875	0.689655	0.733333	0.619048	0.22449	0.871121	1.06333	0.362637	0.0152366	0.145833	0.192213	0.700696
Intron	ENSRNOG00000006989	10:55677627-55677651	+	0.0678952	0.634783	0.074856	0.507813	0.054902	0.472222	9.34944	6.78385	8.60119	0.0069608	0.12697	2.56559	1.81734
Intron	ENSRNOG00000022039	5:155351444-155351468	-	0.540323	0.333333	0.648649	0.382114	0.421053	0.468085	0.616915	0.589092	1.1117	0.108326	0.0487805	0.0278233	0.52261
Intron	ENSRNOG00000001040	12:12719234-12719258	-	0.390041	0.527697	0.582888	0.715447	0.322581	0.531915	1.35292	1.22742	1.64894	0.192846	0.18775	0.125506	0.421518
Intron	ENSRNOG00000019946	9:82637711-82637745	+	0.886598	0.530249	0.924528	0.582923	0.772277	0.485327	0.598072	0.630508	0.628437	0.0379304	0.0526737	0.0324367	0.00207171
Intron	ENSRNOG00000016377	1:256757720-256757754	+	0.531792	0.401961	0.608491	0.453901	0.490566	0.372093	0.755861	0.745945	0.758497	0.0766987	0.0519399	0.00991569	0.012552
Intron	ENSRNOG00000023993	9:100174514-100174538	-	0.298027	0.135609	0.431373	0.100392	0.0718954	0.0270758	0.455022	0.232727	0.3766	0.133346	0.0352167	0.222295	0.143873
Intron	ENSRNOG00000014429	3:80083219-80083246	+	0.0824623	0.173171	0.131749	0.144357	0.0675676	0.1875	2.1	1.09569	2.775	0.0492872	0.0288138	1.00431	1.67931
Intron	ENSRNOG00000018404	19:43203425-43203449	-	0.22488	0.485714	0.266094	0.522293	0.165049	0.305085	2.15988	1.96281	1.84845	0.041214	0.0365787	0.197068	0.114356
Intron	ENSRNOG00000015230	1:56989308-56989337	+	0.503356	1.04444	0.627907	1.04478	0.714286	1	2.07496	1.6639	1.4	0.124551	0.000331675	0.41106	0.263903
Intron	ENSRNOG00000011427	15:52254954-52254985	+	0.793548	0.276342	0.819608	0.322704	0.666667	0.0950226	0.348236	0.39373	0.142534	0.0260595	0.0463621	0.0454941	0.251196
Intron	ENSRNOG00000007546	4:33745564-33745588	-	0.310421	0.24359	0.327496	0.293165	0.238512	0.185535	0.784707	0.895174	0.777884	0.0170743	0.0495757	0.110467	0.11729
Intron	ENSRNOG00000014180	9:15310790-15310822	+	0.436975	0.531646	0.39759	0.662983	0.294118	0.493151	1.21665	1.6675	1.67671	0.0393844	0.131338	0.450853	0.00920856
Intron	ENSRNOG00000020851	1:88898732-88898756	-	0.0731707	1.11557	0.13447	1.09647	0.00938967	0.800384	15.2461	8.15403	85.2409	0.061299	0.0190954	7.09203	77.0868
Intron	ENSRNOG00000001115	12:13917940-13917964	-	0.191067	0.103989	0.206061	0.136678	0.0827206	0.0383065	0.544252	0.663291	0.463082	0.0149936	0.0326896	0.119039	0.200209
Intron	ENSRNOG00000016143	4:157376602-157376626	-	0.475	1.05195	0.368132	0.605505	0.27027	0.352941	2.21463	1.6448	1.30588	0.106868	0.446443	0.569824	0.338921
Intron	ENSRNOG00000016896	7:121298284-121298308	-	0.0833932	0.0642202	0.0681492	0.0384036	0.00498339	0.00128949	0.770089	0.563523	0.258758	0.015244	0.0258166	0.206566	0.304765
Intron	ENSRNOG00000017032	18:74162984-74163009	+	0.0605882	0.0507527	0.0773942	0.0384154	0.019407	0.018225	0.837666	0.49636	0.939096	0.016806	0.0123373	0.341306	0.442736
Intron	ENSRNOG00000020235	1:86999839-86999864	+	0.44479	0.525974	0.471429	0.602968	0.204852	0.362791	1.18252	1.27902	1.77099	0.0266385	0.0769944	0.096502	0.491967
Intron	ENSRNOG00000019891	7:11535257-11535283	+	0.271084	0.388298	0.40873	0.527076	0.205882	0.231884	1.43239	1.28954	1.12629	0.137646	0.138778	0.142843	0.163251
Intron	ENSRNOG00000006326	6:26684419-26684443	-	0.0702765	0.237209	0.0624409	0.234432	0.0438596	0.0942982	3.37537	3.75447	2.15	0.00783563	0.00277707	0.379096	1.60447
Intron	ENSRNOG00000000715	11:2660075-2660104	+	0.263374	0.0527009	0.378462	0.0641283	0.183673	0.0291667	0.200099	0.169445	0.158796	0.115087	0.0114273	0.0306542	0.0106483
Intron	ENSRNOG00000012269	4:157219877-157219906	+	0.455357	0.391489	0.377778	0.264368	0.129032	0.298507	0.859741	0.699797	2.31343	0.0775794	0.127122	0.159944	1.61364
Intron	ENSRNOG00000016256	16:19735032-19735061	+	0.364641	0.193133	0.333333	0.193764	0.234375	0.210145	0.529653	0.581292	0.896618	0.0313076	0.000630873	0.051639	0.315327
Intron	ENSRNOG00000001870	11:87395788-87395821	+	0.310937	0.291139	0.383686	0.329949	0.197368	0.0647482	0.936327	0.859946	0.328058	0.0727483	0.03881	0.0763808	0.531889
Intron	ENSRNOG00000008052	5:159528297-159528330	+	0.0812183	0.210784	0.163569	0.29878	0.0404412	0.148936	2.59528	1.82664	3.68279	0.0823505	0.0879962	0.768647	1.85615
Intron	ENSRNOG00000019721	1:198211277-198211313	+	0.593998	0.778689	0.627737	0.819923	0.496552	0.614458	1.31093	1.30616	1.23745	0.033739	0.0412348	0.00477034	0.0687072
Intron	ENSRNOG00000019484	5:136690858-136690882	+	0.627907	0.75419	0.657807	0.824176	0.358974	0.676471	1.20112	1.25291	1.88445	0.0299003	0.0699859	0.0517964	0.63154
Intron	ENSRNOG00000002795	10:102175223-102175254	+	0.167816	0.785489	0.150785	0.825137	0.179012	0.557377	4.68065	5.47226	3.11362	0.0170308	0.0396477	0.791607	2.35864
Intron	ENSRNOG00000013577	7:120758065-120758097	+	0.140725	0.168161	0.102941	0.0897269	0.058309	0.0644172	1.19497	0.871633	1.10475	0.0377838	0.0784345	0.323332	0.233122
Intron	ENSRNOG00000009484	4:99807309-99807333	-	0.187956	0.0847458	0.210227	0.0982839	0.168067	0.102941	0.45088	0.467513	0.6125	0.0222711	0.0135382	0.0166324	0.144987
Intron	ENSRNOG00000024688	9:98510041-98510065	+	0.216463	0.412442	0.234286	0.425287	0.210526	0.288462	1.90537	1.81525	1.37019	0.0178223	0.012845	0.0901168	0.445059
Intron	ENSRNOG00000003999	6:28645476-28645500	+	1.07483	0.731544	1.52239	0.94186	0.434783	0.404762	0.680613	0.618673	0.930952	0.447558	0.210317	0.0619403	0.312279
Intron	ENSRNOG00000013360	8:23016365-23016392	+	0.0963855	0.104848	0.118243	0.0869099	0.0192539	0.0199336	1.0878	0.735009	1.0353	0.0218577	0.0179379	0.352787	0.30029
Intron	ENSRNOG00000003594	13:51193159-51193183	-	0.207792	0.665706	0.210493	0.681975	0.105563	0.37971	3.20371	3.23989	3.59698	0.00270123	0.0162687	0.0361756	0.357098
Intron	ENSRNOG00000025602	7:70351562-70351592	+	0.430851	0.19685	0.530151	0.329134	0.369863	0.208633	0.456887	0.620831	0.564082	0.0992997	0.132283	0.163943	0.0567486
Intron	ENSRNOG00000021218	2:198828931-198828963	+	0.278761	0.333333	0.321101	0.389831	0.216216	0.185185	1.19577	1.21404	0.856481	0.0423399	0.0564972	0.0182764	0.357562
Intron	ENSRNOG00000017737	3:80846364-80846388	-	0.580153	0.647841	0.74359	0.763126	0.304348	0.224691	1.11667	1.02627	0.738272	0.163437	0.115285	0.0903999	0.288001
Intron	ENSRNOG00000005358	7:123184395-123184419	-	0.160777	0.454936	0.206897	0.534972	0.0793651	0.29646	2.8296	2.5857	3.7354	0.0461192	0.080036	0.243903	1.1497
Intron	ENSRNOG00000024651	6:41969662-41969686	-	0.0714286	0.122642	0.100832	0.188648	0.0769231	0.141414	1.71698	1.87092	1.83838	0.029403	0.0660062	0.153938	0.032535
Intron	ENSRNOG00000013961	16:14378468-14378492	-	0.288856	0.48139	0.333333	0.591667	0.324324	0.368421	1.66654	1.775	1.13596	0.044477	0.110277	0.108463	0.639035
Intron	ENSRNOG00000009474	10:94421346-94421380	+	0.195251	0.920635	0.219512	1.1005	0.263636	1	4.71514	5.0134	3.7931	0.0242615	0.179868	0.298257	1.2203
Intron	ENSRNOG00000011373	15:52236058-52236086	+	0.178049	0.591652	0.283228	0.661037	0.111111	0.662162	3.32297	2.33394	5.95946	0.105179	0.0693859	0.989032	3.62552
Intron	ENSRNOG00000017854	1:165507215-165507246	+	0.0958712	0.10551	0.0982801	0.117409	0.0106007	0.0302419	1.10054	1.19464	2.85282	0.00240886	0.0118989	0.0940974	1.65819
Intron	ENSRNOG00000018181	9:100771670-100771694	-	0.18026	0.214286	0.151241	0.172277	0.106624	0.164948	1.18876	1.13909	1.54702	0.0290194	0.0420085	0.0496653	0.407923
Intron	ENSRNOG00000009484	4:99808137-99808161	-	0.121726	0.214058	0.115445	0.21875	0.0882353	0.142857	1.75852	1.89485	1.61905	0.00628111	0.00469249	0.136325	0.2758
Intron	ENSRNOG00000012447	19:9763586-9763610	-	0.642857	0.380952	0.597122	0.415525	0.35	0.30303	0.592593	0.695879	0.865801	0.0457348	0.0345727	0.103287	0.169921
Intron	ENSRNOG00000021614	4:8198994-8199018	-	0.0599415	0.521472	0.0706837	0.433498	0.0562771	0.358209	8.69969	6.13292	6.3651	0.0107421	0.0879749	2.56676	0.232173
Intron	ENSRNOG00000006653	7:138473064-138473088	-	0.113636	0.113712	0.0986595	0.162354	0.0654762	0.0994371	1.00067	1.6456	1.51868	0.0149768	0.0486421	0.644935	0.126927
Intron	ENSRNOG00000010967	1:247134203-247134234	+	0.281132	0.494208	0.34638	0.483193	0.191011	0.234375	1.75792	1.39498	1.22702	0.0652476	0.0110152	0.362941	0.16796
Intron	ENSRNOG00000029855	7:142114526-142114560	+	0.055168	0.698413	0.0660043	0.758333	0.0137694	0.418182	12.6597	11.4892	30.3705	0.0108362	0.0599206	1.17058	18.8813
Intron	ENSRNOG00000024349	7:12434796-12434821	+	0.297945	0.410788	0.312907	0.459813	0.29927	0.277108	1.37874	1.46949	0.925948	0.0149622	0.0490247	0.090748	0.543538
Intron	ENSRNOG00000020006	10:15219673-15219697	-	0.151096	0.224265	0.135496	0.199346	0.0613497	0.159091	1.48426	1.47123	2.59318	0.0155995	0.0249183	0.0130231	1.12195
Intron	ENSRNOG00000005975	7:73213631-73213655	-	0.208459	0.100646	0.0964467	0.091954	0.0209644	0.0245294	0.482811	0.953418	1.17005	0.112013	0.00869233	0.470607	0.216633
Intron	ENSRNOG00000017647	3:121475360-121475384	-	0.602439	0.692308	0.737037	0.825203	0.460733	0.432203	1.14917	1.11962	0.938078	0.134598	0.132896	0.0295522	0.181545
Intron	ENSRNOG00000001843	11:80266515-80266544	+	0.25	0.205882	0.204861	0.15544	0.129252	0.41129	0.823529	0.75876	3.18209	0.0451389	0.0504419	0.0647694	2.42333
Intron	ENSRNOG00000023993	9:100194156-100194180	-	0.0980574	0.0203771	0.21573	0.0304804	0.0731463	0.0159869	0.207808	0.141289	0.218561	0.117673	0.0101032	0.066519	0.0772721
Intron	ENSRNOG00000021637	17:9500958-9500982	-	0.386364	0.263158	0.529762	0.230769	0.109756	0.243478	0.681115	0.435609	2.21836	0.143398	0.0323887	0.245505	1.78275
Intron	ENSRNOG00000017346	3:177324177-177324210	+	0.408333	0.561404	0.470899	0.613043	0.235294	0.462687	1.37487	1.30186	1.96642	0.0625661	0.05164	0.0730094	0.664562
Intron	ENSRNOG00000021890	19:38406133-38406166	+	0.29078	0.567416	0.288488	0.735915	0.404762	0.634615	1.95136	2.55094	1.56787	0.00229193	0.1685	0.599581	0.983065
Intron	ENSRNOG00000007738	3:148170838-148170874	+	0.144689	0.0584615	0.154545	0.0910256	0.0295203	0.0284091	0.404051	0.588989	0.962358	0.00985681	0.0325641	0.184939	0.373369
Intron	ENSRNOG00000001709	11:84044741-84044765	-	0.174709	0.0742092	0.213115	0.0817073	0.0377734	0.0209268	0.42476	0.383396	0.554008	0.0384059	0.00749807	0.0413637	0.170612
Intron	ENSRNOG00000018309	4:157644734-157644764	+	0.103211	0.0512821	0.107692	0.0848268	0.120253	0.0434783	0.496866	0.787677	0.361556	0.0044813	0.0335447	0.290811	0.426121
Intron	ENSRNOG00000018553	1:219356153-219356187	+	0.661818	0.25	0.724638	0.309804	0.477528	0.268657	0.377747	0.427529	0.562599	0.0628195	0.0598039	0.0497822	0.135069
Intron	ENSRNOG00000025481	7:70556978-70557007	+	0.191095	0.183932	0.173454	0.199357	0.125	0.154696	0.96252	1.14934	1.23757	0.0176406	0.0154246	0.186816	0.0882331
Intron	ENSRNOG00000019743	9:17723682-17723708	+	0.135853	0.0487562	0.209724	0.0585326	0.0825397	0.0250368	0.35889	0.279093	0.303331	0.0738713	0.00977634	0.0797968	0.0242377
Intron	ENSRNOG00000025459	7:70601340-70601364	-	0.351852	0.567935	0.425287	0.63615	0.255319	0.428571	1.61413	1.49581	1.67857	0.0734355	0.0682155	0.118318	0.182759
Intron	ENSRNOG00000007738	3:148176588-148176615	+	0.28866	0.0936228	0.182257	0.0607375	0.0360934	0.0152047	0.324336	0.333253	0.421259	0.106403	0.0328853	0.00891688	0.088006
Intron	ENSRNOG00000019113	17:6671056-6671083	+	0.208481	0.363636	0.198686	0.418182	0.254545	0.289593	1.74422	2.10473	1.13769	0.00979419	0.0545455	0.360511	0.967047
Intron	ENSRNOG00000007649	8:22522769-22522803	+	1.60194	1.05381	1.22	0.921296	0.846154	0.896552	0.657834	0.755161	1.05956	0.381942	0.132515	0.097327	0.3044
Intron	ENSRNOG00000017904	17:24018688-24018723	+	1.44144	0.820896	1.24324	0.95283	0.833333	0.75	0.569496	0.766407	0.9	0.198198	0.131935	0.196911	0.133593
Intron	ENSRNOG00000012271	19:9758124-9758160	+	0.125468	0.134561	0.17069	0.158867	0.133065	0.081761	1.07247	0.930736	0.614446	0.0452215	0.0243061	0.141735	0.31629
Intron	ENSRNOG00000031135	7:2904250-2904274	+	0.142077	0.642476	0.0935961	0.608087	0.0454545	0.841727	4.52204	6.49693	18.518	0.0484804	0.0343889	1.97489	12.0211
Intron	ENSRNOG00000016965	3:121184824-121184848	-	0.21345	0.210145	0.30303	0.254237	0.216867	0.168831	0.984515	0.838983	0.778499	0.08958	0.0440924	0.145532	0.0604838
Intron	ENSRNOG00000020144	1:199691017-199691041	-	0.754839	0.719745	0.742424	0.684211	0.257143	0.225806	0.953509	0.92159	0.878136	0.0124145	0.0355347	0.0319189	0.0434535
Intron	ENSRNOG00000010719	5:165396044-165396075	+	0.341837	0.794118	0.47205	0.861538	0.431034	0.757576	2.32309	1.8251	1.75758	0.130213	0.0674208	0.497989	0.0675255
Intron	ENSRNOG00000027360	6:2883640-2883664	-	0.550936	0.202576	0.555556	0.206406	0.586207	0.2	0.367695	0.37153	0.341176	0.00462	0.00382958	0.00383549	0.0303538
Intron	ENSRNOG00000022748	1:156288349-156288377	+	0.447368	0.519231	0.835165	0.514286	0.666667	0.638298	1.16063	0.615789	0.957447	0.387796	0.00494505	0.544844	0.341657
Intron	ENSRNOG00000024629	6:27619174-27619204	+	0.325991	0.29385	0.357759	0.366053	0.191489	0.163265	0.901404	1.02318	0.852608	0.0317674	0.0722035	0.121781	0.170577
Intron	ENSRNOG00000029292	7:101137384-101137408	-	0.688073	1.18045	0.661538	1.18692	0.581081	1.37931	1.71559	1.79418	2.3737	0.0265349	0.00646476	0.0785862	0.579522
Intron	ENSRNOG00000019959	1:100604969-100605002	+	1.16129	0.793388	1.26087	0.847826	0.833333	1.11765	0.683196	0.672414	1.34118	0.0995792	0.0544377	0.0107818	0.668763
Intron	ENSRNOG00000024737	1:193141057-193141091	+	0.2249	0.0889968	0.26484	0.0952381	0.336364	0.104895	0.395718	0.359606	0.31185	0.0399406	0.00624133	0.0361118	0.0477556
Intron	ENSRNOG00000014454	16:19295482-19295506	-	0.186589	0.50578	0.331307	0.624658	0.209524	0.445455	2.71067	1.88543	2.12603	0.144718	0.118877	0.825232	0.240599
Intron	ENSRNOG00000009992	2:260114522-260114546	-	0.866379	0.908367	0.858034	0.875803	0.631579	0.915493	1.04846	1.02071	1.44953	0.00834499	0.0325635	0.0277543	0.428822
Intron	ENSRNOG00000020763	1:101374202-101374226	-	0.0190667	0.14488	0.0378805	0.284213	0.00263112	0.0250243	7.59856	7.50289	9.5109	0.0188138	0.139333	0.0956678	2.00801
Intron	ENSRNOG00000017822	1:265518262-265518286	-	0.740648	0.397436	0.727444	0.453925	0.449367	0.220183	0.536605	0.624	0.489986	0.0132048	0.056489	0.0873948	0.134014
Intron	ENSRNOG00000011194	9:50734544-50734571	+	0.648438	0.289157	1.19205	0.552239	0.978261	0.48913	0.445928	0.463267	0.5	0.543615	0.263082	0.0173387	0.036733
Intron	ENSRNOG00000019964	1:198303288-198303312	-	0.704	0.163311	0.708955	0.170213	0.470588	0.19	0.231976	0.24009	0.40375	0.00495522	0.0069018	0.00811379	0.16366
Intron	ENSRNOG00000008822	3:147061631-147061661	+	0.073235	0.0760279	0.0730149	0.0869955	0.0179028	0.0258799	1.03814	1.19148	1.44558	0.000220077	0.0109676	0.153339	0.254102
Intron	ENSRNOG00000017621	1:197775184-197775208	-	0.668421	0.7	0.726852	0.6875	0.542857	0.611111	1.04724	0.94586	1.12573	0.0584308	0.0125	0.101384	0.179871
Intron	ENSRNOG00000019394	16:20434276-20434312	+	0.3	0.183486	0.337691	0.218009	0.316832	0.25	0.611621	0.645589	0.789062	0.0376906	0.0345232	0.0339686	0.143473
Intron	ENSRNOG00000008577	10:104701208-104701232	-	0.577922	0.0829493	0.701754	0.1	0.517241	0.0472973	0.14353	0.1425	0.0914414	0.123832	0.0170507	0.00103026	0.0510586
Intron	ENSRNOG00000005766	3:147788291-147788317	+	0.473214	0.405797	0.423077	0.414226	0.22	0.352941	0.857533	0.979079	1.60428	0.0501374	0.00842884	0.121546	0.625199
Intron	ENSRNOG00000002948	10:82083680-82083704	-	0.578261	0.372152	1.00592	0.514377	0.5	0.265487	0.643571	0.511351	0.530973	0.427656	0.142225	0.13222	0.0196222
Intron	ENSRNOG00000020526	16:21153816-21153844	+	0.229537	0.459355	0.228404	0.482451	0.0606061	0.379227	2.00122	2.11227	6.25725	0.00113327	0.0230957	0.111047	4.14498
Intron	ENSRNOG00000018823	16:7287320-7287344	-	0.0584541	0.0465116	0.0654354	0.0533024	0.0251256	0.0365239	0.795695	0.814582	1.45365	0.00698125	0.00679081	0.0188868	0.639071
Intron	ENSRNOG00000007241	3:79598085-79598119	+	0.107166	0.484293	0.0968631	0.267327	0.130152	0.133333	4.51908	2.75984	1.02444	0.0103033	0.216966	1.75924	1.7354
Intron	ENSRNOG00000017508	1:72672560-72672584	-	0.321712	0.450593	0.310658	0.5	0.377551	0.76	1.40061	1.60949	2.01297	0.011054	0.0494071	0.208878	0.403484
Intron	ENSRNOG00000010566	16:37188852-37188884	+	0.256729	0.15311	0.376263	0.249201	0.110345	0.166667	0.596388	0.662307	1.51042	0.119534	0.0960912	0.0659184	0.84811
Intron	ENSRNOG00000007629	5:142717587-142717611	+	0.471963	0.286396	0.539474	0.205405	0.585526	0.0991379	0.60682	0.380751	0.169314	0.0675111	0.0809908	0.226068	0.211437
Intron	ENSRNOG00000012864	10:94613072-94613096	-	0.27495	0.239454	0.290708	0.191248	0.101626	0.279778	0.870899	0.65787	2.75302	0.0157575	0.0482061	0.213029	2.09515
Intron	ENSRNOG00000023850	8:40116993-40117017	-	0.261603	0.490798	0.230769	0.369048	0.234375	0.318182	1.87611	1.59921	1.35758	0.0308341	0.12175	0.276907	0.241631
Intron	ENSRNOG00000015396	3:8570594-8570628	+	0.557143	0.317518	1.05495	0.450882	0.333333	0.251701	0.569905	0.427398	0.755102	0.497802	0.133363	0.142506	0.327704
Intron	ENSRNOG00000012271	19:9754471-9754507	+	0.128548	0.196262	0.135703	0.265985	0.121849	0.253968	1.52676	1.96005	2.08429	0.00715517	0.069723	0.433291	0.124238
Intron	ENSRNOG00000020235	1:87003210-87003237	+	0.309878	0.544355	0.250923	0.440972	0.0945559	0.5	1.75667	1.7574	5.28788	0.0589557	0.103383	0.000730528	3.53047
Intron	ENSRNOG00000007838	4:168781698-168781726	+	0.561605	0.276081	0.663594	0.306416	0.42029	0.304878	0.491594	0.461752	0.725399	0.10199	0.0303345	0.0298422	0.263648
Intron	ENSRNOG00000002420	10:4560992-4561020	+	0.682927	0.302041	0.932039	0.414075	1.225	0.520833	0.442274	0.444268	0.42517	0.249112	0.112034	0.00199422	0.0190982
Intron	ENSRNOG00000010189	16:759654-759685	+	0.242742	0.0893617	0.184918	0.0723133	0.0351317	0.00711054	0.368135	0.391056	0.202396	0.0578239	0.0170484	0.0229214	0.18866
Intron	ENSRNOG00000006037	3:129776213-129776247	+	2.57083	0.888889	2.81232	0.869767	1.75641	0.881356	0.345759	0.30927	0.501794	0.241492	0.0191214	0.0364892	0.192524
Intron	ENSRNOG00000011294	2:257587160-257587185	+	0.237838	0.0955056	0.29505	0.151456	0.198718	0.0926829	0.401558	0.513325	0.466404	0.0572117	0.0559507	0.111767	0.0469207
Intron	ENSRNOG00000017191	1:169448828-169448852	-	0.291139	0.869048	0.333333	0.858586	0.349206	0.65625	2.98499	2.57576	1.87926	0.0421941	0.0104618	0.409232	0.696496
Intron	ENSRNOG00000008639	7:75413026-75413050	-	0.00618758	0.0118732	0.00753027	0.0142018	0.00112423	0.0023137	1.91887	1.88597	2.05804	0.00134269	0.00232865	0.032909	0.172069
Intron	ENSRNOG00000010771	10:13938281-13938310	+	0.199313	0.0395026	0.285714	0.0434258	0.311828	0.0318841	0.198194	0.15199	0.102249	0.0864016	0.00392325	0.0462035	0.0497415
Intron	ENSRNOG00000000007	3:56890801-56890831	+	0.259459	0.477679	0.324786	0.571429	0.446809	0.397059	1.84105	1.7594	0.888655	0.0653269	0.09375	0.0816543	0.870743
Intron	ENSRNOG00000000975	12:2063212-2063244	+	0.162413	0.104271	0.240816	0.147132	0.147059	0.0425532	0.642014	0.610973	0.289362	0.0784033	0.0428608	0.0310411	0.321611
Intron	ENSRNOG00000016478	10:56528363-56528387	-	0.103147	0.0691589	0.0757874	0.069255	0.0373514	0.0179924	0.670489	0.913806	0.481706	0.0273595	9.61058e-05	0.243317	0.4321
Intron	ENSRNOG00000018452	16:20091167-20091191	-	0.0994413	0.115894	0.14244	0.174051	0.0747532	0.0614754	1.16545	1.22192	0.822379	0.0429984	0.0581566	0.0564734	0.399546
Intron	ENSRNOG00000003879	10:57270328-57270358	+	0.376866	0.277056	0.368	0.252212	0.268519	0.151515	0.735159	0.68536	0.564263	0.00886567	0.0248439	0.0497995	0.121096
Intron	ENSRNOG00000002393	13:103333101-103333132	+	0.191336	0.318898	0.228989	0.50625	0.2	0.523179	1.66669	2.2108	2.61589	0.0376533	0.187352	0.544113	0.40509
Intron	ENSRNOG00000023317	16:20046928-20046964	+	1.67308	0.191176	1.80303	0.19086	0.689655	0.147368	0.114266	0.105855	0.213684	0.129953	0.000316256	0.00841115	0.107829
Intron	ENSRNOG00000009085	4:6789308-6789335	+	0.175047	0.245495	0.224453	0.29064	0.231343	0.241935	1.40246	1.29489	1.04579	0.049406	0.0451449	0.107573	0.2491
Intron	ENSRNOG00000020358	1:100861913-100861937	-	0.0749354	0.094697	0.11477	0.14313	0.0230665	0.0425844	1.26371	1.2471	1.84616	0.0398351	0.0484328	0.0166188	0.599065
Intron	ENSRNOG00000011052	4:85266147-85266181	+	0.0464037	0.0431101	0.0637049	0.0553746	0.0865801	0.0595238	0.929022	0.869235	0.6875	0.0173012	0.0122645	0.0597869	0.181735
Intron	ENSRNOG00000008292	6:96846899-96846934	+	0.164103	0.25	0.28	0.463115	0.141243	0.26	1.52344	1.65398	1.8408	0.115897	0.213115	0.130544	0.186819
Intron	ENSRNOG00000003890	7:54226189-54226214	+	0.642023	0.263333	0.455385	0.224138	0.0652174	0.0826446	0.410162	0.492195	1.26722	0.186639	0.0391954	0.0820332	0.775023
Intron	ENSRNOG00000002292	14:11274226-11274255	+	0.461832	0.330882	0.452586	0.387446	0.293814	0.413793	0.716456	0.856071	1.40835	0.00924585	0.0565635	0.139615	0.552278
Intron	ENSRNOG00000006494	10:89073793-89073825	+	0.299492	0.292135	0.283372	0.186404	0.489362	0.214286	0.975433	0.657804	0.437888	0.01612	0.105731	0.317629	0.219916
Intron	ENSRNOG00000004353	7:49042364-49042396	+	0.233813	0.184685	0.292225	0.276968	0.288889	0.156627	0.789882	0.947789	0.542169	0.0584123	0.0922832	0.157907	0.405621
Intron	ENSRNOG00000007548	3:138696568-138696600	+	0.400901	0.485437	0.390411	0.7	0.382979	0.83871	1.21087	1.79298	2.18996	0.0104899	0.214563	0.582117	0.396982
Intron	ENSRNOG00000003468	13:101021841-101021865	+	1.21008	0.220713	1.14286	0.25	1.29825	0.213622	0.182395	0.21875	0.164547	0.0672269	0.0292869	0.0363552	0.0542031
Intron	ENSRNOG00000030183	8:100040177-100040203	+	0.427413	0.219818	0.464453	0.23001	0.293629	0.111853	0.514298	0.495228	0.380934	0.0370405	0.0101924	0.0190708	0.114294
Intron	ENSRNOG00000021106	1:89568964-89568988	-	0.877358	0.302799	0.883495	0.351351	0.91	0.362069	0.345126	0.397683	0.397878	0.00613666	0.0485524	0.0525577	0.000194586
Intron	ENSRNOG00000027491	1:245264965-245264994	+	0.143646	0.286076	0.16053	0.238145	0.174129	0.18612	1.99153	1.48349	1.06886	0.0168838	0.0479305	0.508036	0.414633
Intron	ENSRNOG00000008239	4:78234701-78234732	+	0.0302787	0.304239	0.0393846	0.359223	0.0194903	0.181818	10.048	9.1209	9.32867	0.00910594	0.0549839	0.927073	0.207767
Intron	ENSRNOG00000023993	9:100216735-100216759	-	0.0373626	0.435714	0.0471328	0.39548	0.015213	0.125	11.6618	8.39077	8.21667	0.00977012	0.0402341	3.27099	0.174105
Intron	ENSRNOG00000005513	6:104614287-104614316	+	0.439024	0.43	0.325359	0.380282	0.26087	0.585253	0.979444	1.16881	2.24347	0.113666	0.0497183	0.189363	1.07466
Intron	ENSRNOG00000019955	16:8521864-8521893	+	0.0549065	0.0610998	0.0916667	0.136364	0.0148699	0.0429448	1.1128	1.4876	2.88804	0.0367601	0.0752638	0.374807	1.40043
Intron	ENSRNOG00000012482	19:9768981-9769005	-	0.719745	0.317852	0.781955	0.348818	0.772727	0.298305	0.441617	0.446085	0.386042	0.0622097	0.0309663	0.00446756	0.060043
Intron	ENSRNOG00000008289	7:31822368-31822392	-	1.05882	0.318859	1.16949	0.250771	0.909091	0.0402477	0.301144	0.214427	0.0442724	0.110668	0.0680877	0.086717	0.170155
Intron	ENSRNOG00000026120	17:18415774-18415798	-	0.856223	0.489362	1.15152	0.673529	1.17518	0.581395	0.571535	0.584907	0.494728	0.295292	0.184168	0.0133719	0.0901794
Intron	ENSRNOG00000020730	10:89473247-89473274	+	0.271318	0.178808	0.215447	0.158215	0.246377	0.0791367	0.659035	0.734356	0.321202	0.0558707	0.0205929	0.0753215	0.413155
Intron	ENSRNOG00000012552	1:162487119-162487150	+	0.223529	0.196296	0.263566	0.279133	0.354839	0.2	0.878168	1.05906	0.563636	0.0400365	0.0828365	0.180895	0.495426
Intron	ENSRNOG00000023541	13:98051203-98051227	-	0.0892532	0.178723	0.131439	0.254132	0.125654	0.268966	2.00243	1.93347	2.14052	0.0421855	0.0754088	0.0689661	0.207052
Intron	ENSRNOG00000017219	19:40936183-40936207	-	0.36	0.331169	0.423237	0.459091	0.204545	0.163265	0.919913	1.08471	0.798186	0.0632365	0.127922	0.164801	0.286529
Intron	ENSRNOG00000012760	2:189896175-189896199	-	0.364807	0.571429	0.409774	0.619512	0.480769	0.509434	1.56639	1.51184	1.05962	0.0449676	0.0480836	0.0545495	0.452214
Intron	ENSRNOG00000018345	19:31888528-31888552	+	0.174699	0.140625	0.207637	0.152231	0.235714	0.210843	0.804957	0.733158	0.894487	0.0329384	0.011606	0.0717985	0.161329
Intron	ENSRNOG00000018691	5:173264635-173264661	+	0.684679	0.0854527	0.666667	0.0671806	0.654102	0.0927318	0.124807	0.100771	0.14177	0.0180123	0.0182721	0.024036	0.0409988
Intron	ENSRNOG00000009020	7:116960625-116960649	-	0.947867	0.470588	0.914573	0.451852	0.490909	0.333333	0.496471	0.494058	0.679012	0.0332944	0.0187364	0.00241279	0.184955
Intron	ENSRNOG00000004519	6:129490748-129490772	-	0.218182	0.344262	0.22956	0.433333	0.268817	0.560976	1.57787	1.88767	2.08683	0.0113779	0.089071	0.309802	0.199158
Intron	ENSRNOG00000011507	7:120478495-120478520	+	0.53125	0.962567	0.601695	0.957447	0.439024	0.564103	1.81189	1.59125	1.2849	0.0704449	0.00512004	0.220641	0.306349
Intron	ENSRNOG00000003195	10:13869333-13869360	+	0.700483	0.273364	0.578231	0.388462	0.410256	0.285714	0.390251	0.67181	0.696429	0.122252	0.115097	0.281559	0.0246186
Intron	ENSRNOG00000009873	15:45869526-45869550	-	0.097561	0.116071	0.20915	0.280156	0.155462	0.120419	1.18973	1.33949	0.774586	0.111589	0.164084	0.149762	0.564908
Intron	ENSRNOG00000007814	4:99513951-99513975	-	0.272727	0.467456	0.252712	0.476087	0.253012	0.325843	1.714	1.88391	1.28785	0.0200151	0.00863134	0.169906	0.596055
Intron	ENSRNOG00000019113	17:6670159-6670186	+	0.492823	0.253571	0.490909	0.29321	0.343891	0.321429	0.514528	0.597279	0.93468	0.00191388	0.0396384	0.0827509	0.337401
Intron	ENSRNOG00000015420	3:11830156-11830180	-	0.630705	0.24569	0.631579	0.217617	0.142857	0.0304878	0.389547	0.34456	0.213415	0.000873553	0.0280731	0.0449878	0.131145
Intron	ENSRNOG00000008356	8:82218817-82218853	+	0.817647	0.300429	0.914634	0.286517	0.285714	0.12	0.367431	0.313258	0.42	0.0969871	0.0139123	0.0541729	0.106742
Intron	ENSRNOG00000002339	13:102817798-102817822	-	0.199536	0.0940767	0.248175	0.117261	0.115385	0.0991379	0.471477	0.472492	0.859195	0.0486392	0.0231841	0.00101481	0.386703
Intron	ENSRNOG00000012482	19:9772201-9772225	-	0.176829	0.195833	0.314659	0.267782	0.195652	0.168421	1.10747	0.851024	0.860819	0.13783	0.0719491	0.256448	0.00979504
Intron	ENSRNOG00000008711	10:86631701-86631725	-	0.894161	0.308725	0.927653	0.44	0.617647	0.254237	0.345268	0.474315	0.411622	0.0334921	0.131275	0.129048	0.0626931
Intron	ENSRNOG00000019525	18:27747642-27747666	-	0.0994413	0.0831234	0.142628	0.117857	0.12336	0.0957854	0.835904	0.826324	0.776473	0.0431869	0.0347337	0.00957987	0.0498508
Intron	ENSRNOG00000017295	3:8911475-8911499	-	0.688172	0.547619	0.646341	0.382022	0.254902	0.180556	0.795759	0.591054	0.708333	0.0418306	0.165597	0.204705	0.11728
Intron	ENSRNOG00000004637	7:23818974-23818998	-	0.118987	0.498433	0.212471	0.642442	0.0457143	0.566176	4.18895	3.02367	12.3851	0.0934838	0.144009	1.16529	9.36144
Intron	ENSRNOG00000016145	1:78757850-78757886	+	0.537081	0.330097	0.587992	0.292763	0.432602	0.260163	0.614613	0.497904	0.60139	0.0509104	0.0373339	0.116709	0.103487
Intron	ENSRNOG00000001316	12:39227978-39228002	+	0.230655	0.269327	0.252525	0.287037	0.0731132	0.0749186	1.16766	1.13667	1.02469	0.0218705	0.0177104	0.0309948	0.111974
Intron	ENSRNOG00000024112	14:2079466-2079491	+	0.467742	0.712418	0.476923	0.656977	1.03448	0.588235	1.5231	1.37753	0.568627	0.00918114	0.0554416	0.145569	0.808904
Intron	ENSRNOG00000006241	3:46321204-46321232	+	0.528517	0.393443	0.566929	0.368293	0.314286	0.183406	0.744427	0.649627	0.583565	0.038412	0.0251499	0.0948	0.0660625
Intron	ENSRNOG00000004910	13:47937867-47937897	+	0.154971	0.242775	0.148585	0.202765	0.0828729	0.106061	1.56658	1.36464	1.2798	0.00638585	0.0400096	0.201943	0.0848425
Intron	ENSRNOG00000016544	2:25811171-25811195	-	0.210345	0.214286	0.209412	0.171795	0.264368	0.255814	1.01874	0.820369	0.967644	0.000933063	0.0424908	0.198367	0.147275
Intron	ENSRNOG00000020345	16:20983088-20983123	+	0.0369128	0.163701	0.0429821	0.171429	0.0646067	0.26506	4.43481	3.98837	4.10267	0.00606937	0.0077275	0.446442	0.114302
Intron	ENSRNOG00000013971	1:233140425-233140449	-	0.117048	0.196078	0.144766	0.176238	0.0752688	0.122549	1.67519	1.2174	1.62815	0.0277178	0.0198408	0.457797	0.410756
Intron	ENSRNOG00000004291	10:74015630-74015654	-	0.0433553	0.109568	0.0478401	0.0906801	0.0206961	0.105802	2.52721	1.89548	5.11216	0.00448473	0.0188878	0.631723	3.21668
Intron	ENSRNOG00000001808	4:180866027-180866051	-	0.165217	0.201905	0.22158	0.256369	0.179104	0.213873	1.22206	1.15701	1.19412	0.0563626	0.0544647	0.0650488	0.0371169
Intron	ENSRNOG00000006816	7:76817240-76817264	-	0.298429	0.0764647	0.330855	0.0783883	0.137681	0.050571	0.256224	0.236926	0.367305	0.0324257	0.00192353	0.0192976	0.130379
Intron	ENSRNOG00000012568	3:79982319-79982343	-	0.625641	0.186441	0.75406	0.272727	0.505495	0.340426	0.297999	0.361678	0.673451	0.128419	0.0862866	0.0636789	0.311772
Intron	ENSRNOG00000006984	7:130125866-130125890	-	0.496689	0.8	0.358491	0.830986	0.234568	0.558824	1.61067	2.31801	2.38235	0.138198	0.0309859	0.707347	0.0643396
Intron	ENSRNOG00000010308	1:131452461-131452485	-	0.0870787	0.269006	0.0950292	0.277419	0.184783	0.166667	3.08923	2.91931	0.901961	0.00795059	0.00841351	0.169923	2.01734
Intron	ENSRNOG00000015508	13:25717276-25717304	+	0.214511	0.0762527	0.240506	0.140816	0.377049	0.166667	0.355472	0.585499	0.442029	0.0259953	0.0645636	0.230027	0.14347
Intron	ENSRNOG00000004269	6:48762304-48762338	+	0.151976	0.111475	0.15748	0.203837	0.0952381	0.139535	0.733508	1.29436	1.46512	0.00550463	0.0923615	0.560856	0.170752
Intron	ENSRNOG00000010682	16:32517876-32517911	+	0.255946	0.86631	0.282282	0.850575	0.24026	0.692308	3.38474	3.01321	2.8815	0.0263366	0.0157354	0.371537	0.131709
Intron	ENSRNOG00000020580	8:21892821-21892856	+	0.393064	0.200581	0.353933	0.153061	0.110169	0.0487805	0.510303	0.432459	0.442777	0.039131	0.0475202	0.077844	0.010318
Intron	ENSRNOG00000027491	1:245257873-245257908	+	0.109819	0.107143	0.123484	0.177033	0.235632	0.213483	0.97563	1.43366	0.906002	0.0136649	0.0698906	0.458025	0.527654
Intron	ENSRNOG00000016698	18:64106480-64106506	+	0.138783	1.19643	0.155102	1.26087	0.106719	1.35294	8.62084	8.12929	12.6776	0.0163188	0.064441	0.491551	4.54827
Intron	ENSRNOG00000010566	16:37182358-37182388	+	0.502052	0.11991	0.661169	0.181586	0.304455	0.121951	0.238839	0.274643	0.400555	0.159117	0.0616762	0.0358044	0.125912
Intron	ENSRNOG00000020730	10:89465252-89465278	+	0.41784	0.387755	0.283217	0.364486	0.292857	0.229885	0.927998	1.28695	0.784973	0.134624	0.0232691	0.358952	0.501977
Intron	ENSRNOG00000011382	18:24620613-24620640	+	0.631206	0.625731	0.794872	0.672515	0.382353	0.548387	0.991327	0.846067	1.43424	0.163666	0.0467836	0.14526	0.588176
Intron	ENSRNOG00000004207	6:122779760-122779784	-	1.32857	0.693878	1.39185	0.554707	0.905405	0.711656	0.522273	0.39854	0.786009	0.0632781	0.13917	0.123734	0.387469
Intron	ENSRNOG00000006094	3:92716171-92716195	-	0.0921155	0.0789957	0.0951749	0.104882	0.0298977	0.0273598	0.857572	1.102	0.915113	0.00305932	0.0258867	0.244425	0.186885
Intron	ENSRNOG00000005924	3:138047775-138047807	+	0.0502846	0.036381	0.0640927	0.0358085	0.0236504	0.00820056	0.723502	0.558699	0.346741	0.013808	0.000572525	0.164803	0.211958
Intron	ENSRNOG00000025042	4:175679355-175679390	+	0.307453	0.198529	0.301471	0.290113	0.299492	0.145078	0.645722	0.962328	0.484412	0.00598283	0.091584	0.316606	0.477915
Intron	ENSRNOG00000016486	9:66510679-66510703	+	0.244444	0.37193	0.209622	0.367647	0.185714	0.269565	1.52153	1.75386	1.45151	0.0348225	0.00428277	0.232326	0.302352
Intron	ENSRNOG00000005413	3:80901599-80901623	-	0.0549828	0.109982	0.0444874	0.109499	0.0160701	0.0451282	2.00029	2.46134	2.80821	0.0104954	0.000482835	0.461051	0.346865
Intron	ENSRNOG00000030355	7:117493301-117493332	+	0.295322	0.145078	0.68932	0.36019	0.23506	0.140845	0.491253	0.522529	0.599188	0.393999	0.215112	0.0312753	0.0766598
Intron	ENSRNOG00000006816	7:76809118-76809142	-	0.156709	0.102703	0.15745	0.125695	0.147404	0.0947137	0.655372	0.798318	0.642546	0.000740968	0.0229925	0.142946	0.155772
Intron	ENSRNOG00000013176	1:178393764-178393792	+	0.434524	0.477157	0.533333	0.456647	0.333333	0.465517	1.09812	0.856214	1.39655	0.0988095	0.02051	0.241902	0.540338
Intron	ENSRNOG00000016256	16:19734251-19734283	+	0.214592	0.352941	0.164811	0.370844	0.123188	0.329545	1.64471	2.25012	2.67513	0.0497816	0.0179028	0.605415	0.425013
Intron	ENSRNOG00000008703	10:13795175-13795208	+	0.114105	0.5	0.108209	0.458204	0.0594595	0.088	4.38194	4.23444	1.48	0.00589564	0.0417957	0.147504	2.75444
Intron	ENSRNOG00000004067	6:64829907-64829940	+	0.419198	0.200581	0.429234	0.20878	0.199017	0.126253	0.478488	0.486402	0.63438	0.0100363	0.00819909	0.00791374	0.147978
Intron	ENSRNOG00000016256	16:19732510-19732535	+	0.313725	0.756757	0.40665	0.78018	0.204545	0.793651	2.41216	1.91856	3.88007	0.0929241	0.0234234	0.493606	1.96151
Intron	ENSRNOG00000014616	17:15378655-15378679	-	0.484694	0.327249	0.535433	0.350739	0.775862	0.354086	0.675166	0.655057	0.456377	0.0507392	0.0234899	0.0201099	0.19868
Intron	ENSRNOG00000014833	1:274100958-274100982	-	0.460674	0.584746	0.436364	0.559633	0.357143	0.782609	1.26933	1.28249	2.1913	0.0243105	0.0251127	0.0131662	0.908812
Intron	ENSRNOG00000017505	17:821410-821439	+	0.239234	0.505618	0.286996	0.577982	0.166667	0.642857	2.11348	2.0139	3.85714	0.0477611	0.0723637	0.0995783	1.84324
Intron	ENSRNOG00000016636	3:156895242-156895276	+	0.473354	0.621622	0.449275	0.735294	0.480952	0.647436	1.31323	1.63662	1.34615	0.0240789	0.113672	0.323395	0.290469
Intron	ENSRNOG00000001592	11:27137812-27137836	-	0.84466	0.382716	0.685484	0.298701	0.302632	0.258065	0.453101	0.435752	0.852735	0.159176	0.0840148	0.0173481	0.416982
Intron	ENSRNOG00000015696	3:149866493-149866517	-	0.598039	0.376682	0.767857	0.409091	0.529412	0.293103	0.629861	0.53277	0.55364	0.169818	0.0324093	0.0970915	0.0208703
Intron	ENSRNOG00000019069	1:224966633-224966669	+	0.812449	0.288952	0.774105	0.235669	0.520384	0.0703704	0.355655	0.30444	0.135228	0.0383448	0.0532831	0.0512147	0.169213
Intron	ENSRNOG00000020730	10:89467052-89467084	+	0.305221	0.380282	0.272251	0.283217	0.195652	0.242857	1.24592	1.04028	1.24127	0.0329696	0.0970649	0.205646	0.200993
Intron	ENSRNOG00000001989	11:50969399-50969428	+	0.214912	0.612981	0.256619	0.591006	0.108392	0.244681	2.85224	2.30305	2.25738	0.0417069	0.0219743	0.549188	0.0456707
Intron	ENSRNOG00000013516	9:61620711-61620735	-	0.291139	0.883403	0.332288	0.887394	0.152	0.722741	3.0343	2.67055	4.75488	0.0411492	0.00399041	0.363746	2.08432
Intron	ENSRNOG00000020935	1:221352341-221352365	-	0.360134	0.907834	0.435374	0.917933	0.221311	0.57732	2.52082	2.10838	2.60863	0.0752401	0.010099	0.412445	0.500252
Intron	ENSRNOG00000004891	3:97987172-97987196	-	0.383212	0.138889	0.32342	0.160075	0.245283	0.132296	0.362434	0.494946	0.539359	0.0597916	0.0211864	0.132512	0.0444139
Intron	ENSRNOG00000003703	13:45049437-45049461	-	0.155875	0.145	0.140805	0.163561	0.0925267	0.0688406	0.930231	1.16162	0.744008	0.0150707	0.0185611	0.231387	0.41761
Intron	ENSRNOG00000001632	11:36412646-36412670	-	0.444444	0.20904	0.440506	0.189441	0.536585	0.384615	0.470339	0.430053	0.716783	0.00393812	0.0195986	0.0402862	0.28673
Intron	ENSRNOG00000010427	1:174675240-174675269	+	0.177936	0.132931	0.193634	0.120359	0.179245	0.0798122	0.747069	0.621578	0.445268	0.015698	0.012572	0.125492	0.176309
Intron	ENSRNOG00000018452	16:20094668-20094692	-	0.112676	0.355932	0.0967742	0.352818	0.0259965	0.235537	3.1589	3.64579	9.06033	0.0159019	0.00311383	0.486892	5.41454
Intron	ENSRNOG00000001682	11:34733214-34733248	+	0.332454	0.12828	0.372378	0.129456	0.279412	0.109705	0.385858	0.347647	0.392627	0.0399238	0.00117603	0.0382109	0.0449803
Intron	ENSRNOG00000011726	3:2509001-2509025	-	0.0584615	0.859428	0.0706997	0.884221	0.0311653	0.457195	14.7007	12.5067	14.67	0.0122382	0.0247932	2.19402	2.16328
Intron	ENSRNOG00000011329	8:64501559-64501586	+	0.409018	0.166348	0.359504	0.1562	0.0527157	0.0197239	0.406701	0.434486	0.374156	0.0495136	0.0101483	0.0277853	0.0603307
Intron	ENSRNOG00000003131	10:13882214-13882238	-	0.199686	0.467532	0.177706	0.459044	0.137615	0.237113	2.34134	2.58317	1.72302	0.0219796	0.0084881	0.241824	0.860144
Intron	ENSRNOG00000001991	11:32083282-32083306	-	0.091857	0.0664	0.120229	0.0749507	0.0100131	0.00372208	0.722863	0.623399	0.371723	0.028372	0.00855069	0.0994633	0.251676
Intron	ENSRNOG00000007894	5:99428516-99428540	-	0.216117	0.144981	0.291566	0.219114	0.196078	0.0983607	0.670846	0.751507	0.501639	0.075449	0.0741328	0.0806612	0.249868
Intron	ENSRNOG00000017195	1:175861368-175861397	+	0.439716	0.469945	0.625	0.507389	0.678571	0.333333	1.06875	0.811823	0.491228	0.185284	0.0374438	0.256924	0.320595
Intron	ENSRNOG00000007916	7:114466652-114466676	-	0.692857	0.85641	0.357895	0.608	0.333333	0.62963	1.23606	1.69882	1.88889	0.334962	0.24841	0.462767	0.190065
Intron	ENSRNOG00000005037	3:100379725-100379758	+	0.270073	0.296791	0.243243	0.317935	0.283019	0.304878	1.09893	1.30707	1.07724	0.0268297	0.0211433	0.208135	0.229829
Intron	ENSRNOG00000013067	7:125713731-125713765	+	0.137072	0.178182	0.221884	0.137097	0.310606	0.172043	1.29992	0.617875	0.553895	0.0848128	0.041085	0.682043	0.0639799
Intron	ENSRNOG00000012192	7:143817514-143817547	+	0.0807103	0.381503	0.0890455	0.325359	0.0784314	0.173913	4.72682	3.65385	2.21739	0.00833523	0.056144	1.07297	1.43646
Intron	ENSRNOG00000007921	7:18516676-18516700	-	0.722222	0.642202	0.737589	0.630137	0.509091	0.673077	0.889203	0.85432	1.32212	0.0153664	0.0120648	0.0348822	0.467795
Intron	ENSRNOG00000004891	3:97984833-97984857	-	0.338843	0.664234	0.465116	0.713755	0.358209	0.566038	1.9603	1.53457	1.58019	0.126273	0.0495211	0.425727	0.0456162
Intron	ENSRNOG00000014876	9:119582537-119582561	+	0.5	0.540146	0.711111	0.80292	0.55	0.947368	1.08029	1.12911	1.72249	0.211111	0.262774	0.0488139	0.593382
Intron	ENSRNOG00000004099	13:44898788-44898819	+	0.215556	0.441805	0.272222	0.536105	0.288462	0.406593	2.04961	1.96937	1.40952	0.0566667	0.0942998	0.0802464	0.559842
Intron	ENSRNOG00000022623	7:124479220-124479244	-	0.310559	0.383784	0.240143	0.341463	0.228571	0.3125	1.23578	1.42191	1.36719	0.0704156	0.0423204	0.186131	0.0547273
Intron	ENSRNOG00000016596	10:38604686-38604710	-	0.416092	0.18863	0.420455	0.156522	0.122093	0.0752212	0.453338	0.372268	0.616098	0.00436259	0.0321088	0.0810706	0.24383
Intron	ENSRNOG00000017023	19:56212598-56212626	+	0.295652	1.12593	0.246973	1.14706	0.229592	1.25	3.80828	4.64446	5.44444	0.0486788	0.0211329	0.836185	0.799981
Intron	ENSRNOG00000006432	4:138868398-138868424	+	0.183333	4.3	0.191781	6.11111	0.108434	2.15385	23.4545	31.8651	19.8632	0.00844749	1.81111	8.41053	12.0018
Intron	ENSRNOG00000023993	9:100187700-100187724	-	0.0650718	0.0218712	0.0657328	0.0273301	0.0209713	0.00661157	0.336109	0.415775	0.315268	0.000660988	0.00545886	0.0796665	0.100508
Intron	ENSRNOG00000030183	8:100029172-100029208	+	0.0755931	0.0465867	0.0831956	0.0364595	0.0894942	0.0776081	0.616283	0.438238	0.867187	0.00760251	0.0101272	0.178045	0.428949
Intron	ENSRNOG00000011294	2:257576814-257576847	+	0.156156	0.0457433	0.271277	0.0981873	0.144828	0.0531561	0.292933	0.361945	0.367031	0.11512	0.052444	0.0690121	0.00508515
Intron	ENSRNOG00000015430	10:56442126-56442150	-	0.664975	0.306667	0.6621	0.304556	0.577465	0.325714	0.46117	0.459985	0.564042	0.00287416	0.00211031	0.00118537	0.104057
Intron	ENSRNOG00000030183	8:100026745-100026769	+	0.0142989	0.0450644	0.0140567	0.0441807	0.00508906	0.0310559	3.1516	3.14304	6.10248	0.000242227	0.000883698	0.00855793	2.95944
Intron	ENSRNOG00000012207	9:37931508-37931532	-	0.107595	0.0679887	0.207865	0.0990338	0.0977011	0.0336391	0.631895	0.476433	0.344307	0.10027	0.0310451	0.155462	0.132126
Intron	ENSRNOG00000018491	3:121663301-121663337	+	0.225383	0.286765	0.266129	0.390244	0.11236	0.272727	1.27234	1.46637	2.42727	0.0407461	0.103479	0.194027	0.960902
Intron	ENSRNOG00000007319	3:147816157-147816181	-	0.481532	0.117095	0.506702	0.103275	0.531915	0.0818182	0.243171	0.203817	0.153818	0.0251703	0.01382	0.0393538	0.0499988
Intron	ENSRNOG00000004100	7:99960286-99960311	+	0.0603136	0.492754	0.0485859	0.441821	0.089701	0.296053	8.16986	9.0936	3.30044	0.0117277	0.0509324	0.923749	5.79317
Intron	ENSRNOG00000004026	7:41220090-41220120	+	0.0829817	0.423077	0.0914513	0.473054	0.134367	0.354839	5.09844	5.17274	2.64082	0.00846958	0.049977	0.074306	2.53192
Intron	ENSRNOG00000008806	6:23233765-23233789	-	0.472603	0.687273	0.43617	0.803109	0.1875	0.827586	1.45423	1.84127	4.41379	0.0364325	0.115836	0.387045	2.57252
Intron	ENSRNOG00000018166	2:199840347-199840383	+	0.388889	0.641921	0.38481	0.617128	0.286822	0.517007	1.65066	1.60372	1.80254	0.00407876	0.0247929	0.046933	0.198815
Intron	ENSRNOG00000016591	2:28367601-28367625	-	0.203366	0.806061	0.250333	0.771739	0.199203	0.846154	3.96359	3.08285	4.24769	0.0469668	0.0343215	0.880743	1.16484
Intron	ENSRNOG00000029910	8:127248257-127248289	+	1.61667	0.654762	1.32787	0.916667	0.666667	0.731707	0.405007	0.690329	1.09756	0.288798	0.261905	0.285322	0.407232
Intron	ENSRNOG00000031387	7:12297149-12297173	-	0.541063	0.864341	0.590643	0.97446	0.493151	0.677419	1.59749	1.64983	1.37366	0.0495805	0.110119	0.0523403	0.276172
Intron	ENSRNOG00000016544	2:25777404-25777428	-	0.608	0.966667	0.620155	1.13592	0.531915	0.512195	1.58991	1.83167	0.962927	0.012155	0.169256	0.241762	0.868748
Intron	ENSRNOG00000008331	7:26355636-26355660	-	0.494382	0.715686	0.3	0.615385	0.219512	0.47619	1.44764	2.05128	2.16931	0.194382	0.100302	0.603644	0.11803
Intron	ENSRNOG00000000007	3:56899901-56899925	+	0.189024	0.718563	0.124434	0.497778	0.168539	0.282609	3.80143	4.00032	1.67681	0.06459	0.220785	0.198894	2.32351
Intron	ENSRNOG00000002632	7:2461838-2461864	+	0.012239	0.360976	0.00887616	0.223629	0.00863132	0.191304	29.4938	25.1943	22.164	0.00336286	0.137347	4.29953	3.03032
Intron	ENSRNOG00000016288	3:177190836-177190863	+	0.104918	0.910891	0.2	0.962617	0.08125	0.884615	8.68193	4.81308	10.8876	0.095082	0.0517257	3.86885	6.07449
Intron	ENSRNOG00000015033	14:81825587-81825614	+	0.731959	0.588235	0.68	0.640351	1.18182	0.08	0.803645	0.941692	0.0676923	0.0519588	0.0521156	0.138047	0.874
Intron	ENSRNOG00000016813	4:118234968-118235000	+	0.32342	0.382066	0.408696	0.4	0.285714	0.379747	1.18133	0.978723	1.32911	0.0852756	0.0179337	0.202608	0.350391
Intron	ENSRNOG00000011329	8:64498919-64498947	+	0.72809	0.213031	0.849057	0.242232	0.156134	0.0270833	0.292589	0.285296	0.173462	0.120967	0.0292013	0.00729296	0.111833
Intron	ENSRNOG00000024798	15:83452174-83452203	+	0.8	0.935644	0.809859	1	0.711111	1.05714	1.16955	1.23478	1.48661	0.00985915	0.0643564	0.0652282	0.251825
Intron	ENSRNOG00000009484	4:99800253-99800277	-	0.270115	0.267081	0.405583	0.382591	0.25	0.370732	0.988767	0.943312	1.48293	0.135468	0.11551	0.0454554	0.539615
Intron	ENSRNOG00000012852	18:25215280-25215311	+	0.608108	0.743268	0.664234	0.745455	0.615385	0.470588	1.22226	1.12228	0.764706	0.0561255	0.00218704	0.0999844	0.357572
Intron	ENSRNOG00000007738	3:148161782-148161808	+	0.0806283	0.0471135	0.080418	0.0443189	0.0130273	0.0131134	0.584329	0.551106	1.00661	0.00021028	0.00279461	0.0332232	0.455501
Intron	ENSRNOG00000001733	11:73033125-73033153	+	0.0401786	0.197505	0.0384615	0.221053	0.0139485	0.166667	4.91568	5.74737	11.9487	0.00171703	0.0235474	0.831684	6.20135
Intron	ENSRNOG00000013415	9:40975057-40975087	+	0.914474	0.962687	0.995935	0.986842	0.322917	0.758621	1.05272	0.99087	2.34928	0.0814613	0.0241555	0.061852	1.35841
Intron	ENSRNOG00000018220	2:199921732-199921756	-	0.236453	0.836735	0.305842	0.84375	0.296875	0.805556	3.53869	2.75878	2.71345	0.0693887	0.00701531	0.779912	0.0453278
Intron	ENSRNOG00000004814	10:13163206-13163230	-	0.131825	0.0999139	0.141476	0.101331	0.043222	0.0320733	0.757926	0.716237	0.74206	0.009651	0.00141674	0.0416891	0.0258223
Intron	ENSRNOG00000012864	10:94617078-94617102	-	0.0948192	0.0469192	0.071831	0.0434294	0.0703812	0.0507614	0.494828	0.604606	0.721235	0.0229882	0.00348974	0.109778	0.116629
Intron	ENSRNOG00000002563	X:124899434-124899462	+	0.192118	0.224615	0.201521	0.317073	0.108434	0.0774648	1.16915	1.5734	0.714397	0.00940269	0.0924578	0.404249	0.859003
Intron	ENSRNOG00000010566	16:37180590-37180617	+	0.11086	0.153675	0.139386	0.171669	0.0894309	0.156	1.38621	1.2316	1.74436	0.0285265	0.0179938	0.154605	0.512759
Intron	ENSRNOG00000011027	8:112588245-112588269	-	0.578125	0.540816	0.604651	0.653846	0.37234	0.340909	0.935466	1.08136	0.915584	0.0265262	0.11303	0.145895	0.165777
Intron	ENSRNOG00000000068	13:110049293-110049317	-	0.163904	0.113734	0.2096	0.121269	0.200669	0.0942761	0.693905	0.578572	0.469809	0.0456958	0.00753475	0.115333	0.108763
Intron	ENSRNOG00000007272	4:99413150-99413185	+	0.0588235	0.334646	0.0560997	0.332016	0.0252632	0.310345	5.68898	5.91831	12.2845	0.0027238	0.00262986	0.229337	6.36617
Intron	ENSRNOG00000001190	12:47626393-47626426	+	0.202744	0.497823	0.213961	0.687266	0.0808824	0.476636	2.45543	3.21212	5.89295	0.0112166	0.189443	0.756688	2.68083
Intron	ENSRNOG00000014665	5:152210325-152210349	-	1.06356	0.274102	0.964072	0.312292	0.411765	0.126984	0.257721	0.323931	0.30839	0.0994875	0.0381903	0.0662091	0.0155406
Intron	ENSRNOG00000007546	4:33753840-33753864	-	0.0670898	0.193548	0.066	0.12565	0.0404172	0.0628099	2.88492	1.90379	1.55404	0.00108976	0.0678985	0.981131	0.349748
Intron	ENSRNOG00000015699	9:43018027-43018051	-	0.548673	0.974684	0.578947	0.857143	0.371429	0.478261	1.77644	1.48052	1.28763	0.0302748	0.117541	0.29592	0.192894
Intron	ENSRNOG00000011625	16:61054147-61054179	+	0.168224	0.153846	0.211447	0.231959	0.258741	0.144144	0.91453	1.09701	0.557098	0.0432224	0.0781126	0.182478	0.53991
Intron	ENSRNOG00000005310	4:77270523-77270548	+	0.813333	0.44	0.808511	0.524691	0.555556	0.291667	0.540984	0.64896	0.525	0.0048227	0.0846914	0.107977	0.12396
Intron	ENSRNOG00000001205	20:11128015-11128050	+	0.575342	0.526627	0.556522	0.52381	0.257143	0.357143	0.915328	0.94122	1.38889	0.0188207	0.0028177	0.025892	0.447669
Intron	ENSRNOG00000001633	11:46199394-46199425	+	0.372642	0.42562	0.428571	0.341365	0.603774	0.384615	1.14217	0.796519	0.637019	0.0559299	0.0842544	0.34565	0.1595
Intron	ENSRNOG00000010890	15:52177611-52177635	-	0.390099	0.122936	0.403084	0.144628	0.258454	0.0255102	0.31514	0.358804	0.098703	0.0129847	0.0216923	0.0436642	0.260101
Intron	ENSRNOG00000015936	2:252367293-252367326	+	0.0796064	0.0865892	0.0835735	0.123478	0.0720339	0.127517	1.08772	1.47748	1.77023	0.00396705	0.036889	0.389765	0.292752
Intron	ENSRNOG00000020083	9:98453306-98453334	+	1.04348	0.755725	1.08482	0.717742	0.757576	0.6	0.724237	0.661622	0.792	0.0413432	0.0379833	0.0626144	0.130378
Intron	ENSRNOG00000026517	1:100761940-100761973	+	0.168889	0.169811	0.251064	0.241814	0.135417	0.172414	1.00546	0.963156	1.27321	0.0821749	0.0720023	0.0423059	0.310054
Intron	ENSRNOG00000008524	4:34599582-34599618	+	0.194805	0.375887	0.224863	0.336986	0.166667	0.319149	1.92955	1.49863	1.91489	0.0300577	0.0389002	0.430921	0.416263
Intron	ENSRNOG00000006816	7:76825999-76826023	-	0.174419	0.0998004	0.258126	0.119195	0.127155	0.084788	0.572189	0.46177	0.666808	0.0837076	0.0193946	0.110419	0.205037
Intron	ENSRNOG00000004099	13:44904993-44905018	+	0.727273	0.259504	0.732057	0.285714	0.666667	0.0979021	0.356818	0.390289	0.146853	0.00478469	0.0262102	0.0334713	0.243436
Intron	ENSRNOG00000004362	6:124579725-124579749	-	0.133728	0.204052	0.181308	0.297414	0.179825	0.105	1.52588	1.64038	0.583902	0.0475806	0.0933617	0.114499	1.05647
Intron	ENSRNOG00000009432	6:102067845-102067879	+	0.105839	0.119675	0.117845	0.175978	0.122677	0.0522876	1.13073	1.4933	0.426223	0.0120057	0.0563022	0.362569	1.06707
Intron	ENSRNOG00000002627	13:107448020-107448044	-	0.18	0.485207	0.266881	0.398936	0.0821918	0.145833	2.6956	1.49481	1.77431	0.086881	0.0862709	1.20079	0.279497
Intron	ENSRNOG00000018378	17:81999477-81999501	+	0.325879	0.486631	0.355422	0.435374	0.380282	0.267857	1.49329	1.22495	0.704365	0.0295431	0.0512569	0.268338	0.520586
Intron	ENSRNOG00000011758	3:63522819-63522843	-	0.569707	0.461538	0.485185	0.46732	0.266667	0.283019	0.810132	0.963179	1.06132	0.0845222	0.0057818	0.153047	0.0981416
Intron	ENSRNOG00000019525	18:27737166-27737190	-	0.0745413	0.103339	0.0834697	0.116705	0.0814815	0.0629139	1.38633	1.39817	0.772125	0.00892844	0.0133662	0.0118418	0.626044
Intron	ENSRNOG00000001849	11:88211810-88211834	-	0.273731	0.627219	0.266979	0.642857	0.208333	0.647727	2.29137	2.40789	3.10909	0.00675176	0.0156382	0.116522	0.701196
Intron	ENSRNOG00000020467	18:26185552-26185576	-	0.101332	0.146045	0.0992308	0.180108	0.097561	0.247191	1.44125	1.81504	2.53371	0.00210102	0.0340629	0.373785	0.718671
Intron	ENSRNOG00000012623	16:2350651-2350679	+	0.524272	0.543716	0.623853	0.497191	0.34375	0.232558	1.03709	0.796968	0.676533	0.0995814	0.0465248	0.24012	0.120435
Intron	ENSRNOG00000000096	2:198997115-198997149	+	28.6667	4.53333	7	2	12.5	1.07692	0.15814	0.285714	0.0861538	21.6667	2.53333	0.127575	0.19956
Intron	ENSRNOG00000002393	13:103318091-103318115	+	0.0988358	0.0337751	0.134424	0.0607122	0.117827	0.0235294	0.34173	0.451647	0.199695	0.0355884	0.0269371	0.109917	0.251951
Intron	ENSRNOG00000013147	16:6156379-6156403	-	0.328283	0.316129	0.432749	0.267081	0.149425	0.142077	0.962978	0.617173	0.95082	0.104466	0.0490483	0.345805	0.333647
Intron	ENSRNOG00000004353	7:48979284-48979314	+	0.350877	0.19917	0.5125	0.236908	0.45283	0.174312	0.567635	0.462259	0.384939	0.161623	0.0377376	0.105376	0.0773201
Intron	ENSRNOG00000013741	2:240648075-240648107	+	0.199393	0.213622	0.192308	0.20329	0.151261	0.0928571	1.07136	1.05711	0.613889	0.00708502	0.010332	0.0142553	0.44322
Intron	ENSRNOG00000004049	10:109187013-109187048	+	0.504762	0.316583	0.606061	0.351351	0.435897	0.358974	0.627193	0.57973	0.823529	0.101299	0.0347684	0.0474628	0.2438
Intron	ENSRNOG00000016544	2:25787924-25787948	-	0.0980392	0.508264	0.154426	0.580745	0.0833333	0.575	5.1843	3.76068	6.9	0.0563864	0.0724809	1.42362	3.13932
Intron	ENSRNOG00000002393	13:103344732-103344763	+	0.218676	0.213686	0.210978	0.222318	0.194203	0.0996241	0.977181	1.05375	0.51299	0.00769842	0.00863209	0.0765713	0.540763
Intron	ENSRNOG00000007738	3:148167067-148167094	+	0.347505	0.0638743	0.350076	0.0699682	0.0983982	0.0241935	0.183809	0.199866	0.245874	0.00257148	0.00609385	0.0160571	0.0460083
Intron	ENSRNOG00000021678	3:82891886-82891910	-	0.230769	0.308357	0.354005	0.374172	0.147239	0.153226	1.33622	1.05697	1.04066	0.123236	0.0658148	0.279247	0.0163095
Intron	ENSRNOG00000021273	3:125516920-125516947	+	0.310345	0.245455	0.38961	0.286307	0.4	0.092437	0.790909	0.734855	0.231092	0.0792656	0.0408525	0.0560543	0.503762
Intron	ENSRNOG00000001044	12:12744302-12744337	+	0.105499	0.101911	0.0880282	0.0716846	0.0502959	0.271739	0.965985	0.814337	5.40281	0.0174713	0.0302262	0.151648	4.58848
Intron	ENSRNOG00000021269	3:125438833-125438864	+	0.046549	0.0797186	0.0336897	0.0861937	0.00412505	0.00816882	1.71258	2.55846	1.98029	0.0128593	0.00647511	0.845886	0.578168
Intron	ENSRNOG00000030017	16:8766136-8766162	+	0.741379	0.730769	0.752809	0.579545	0.557377	0.367089	0.985689	0.769844	0.6586	0.0114297	0.151224	0.215845	0.111244
Intron	ENSRNOG00000009449	15:42966466-42966494	+	1.82022	0.291971	1.50794	0.278912	0.4	0.163934	0.160404	0.184962	0.409836	0.312288	0.0130592	0.0245587	0.224874
Intron	ENSRNOG00000025715	3:150777899-150777934	+	0.0797153	0.147705	0.0896615	0.1675	0.0174029	0.026616	1.8529	1.86814	1.52939	0.00994618	0.0197954	0.0152364	0.338743
Intron	ENSRNOG00000019262	8:130100343-130100370	+	0.451852	0.325	0.52071	0.348958	0.5	0.372881	0.719262	0.670159	0.745763	0.0688582	0.0239583	0.0491037	0.0756041
Intron	ENSRNOG00000020271	1:199851954-199851978	-	0.226244	0.193443	0.215584	0.136194	0.102564	0.040146	0.855016	0.631743	0.391423	0.0106599	0.0572486	0.223273	0.24032
Intron	ENSRNOG00000015514	4:179291099-179291123	-	0.0404858	0.0438024	0.0521739	0.0589319	0.0231214	0.0376812	1.08192	1.12953	1.62971	0.0116881	0.0151294	0.0476075	0.500183
Intron	ENSRNOG00000014811	7:117712157-117712181	-	0.652482	1.09836	0.771242	0.98995	0.27451	0.513514	1.68336	1.28358	1.87066	0.11876	0.108411	0.399778	0.587077
Intron	ENSRNOG00000015621	16:71151114-71151138	-	0.295455	0.176179	0.356481	0.20202	0.166667	0.125749	0.596297	0.566706	0.754491	0.0610269	0.0258415	0.029591	0.187785
Intron	ENSRNOG00000004846	7:77711093-77711121	+	0.268	0.439114	0.367003	0.559633	0.150485	0.269663	1.63849	1.52487	1.79195	0.0990034	0.120519	0.113615	0.267082
Intron	ENSRNOG00000010824	2:49087326-49087350	-	0.0535714	0.101289	0.0445087	0.0641184	0.0478632	0.0696721	1.89073	1.44058	1.45565	0.00906276	0.0371708	0.450149	0.0150683
Intron	ENSRNOG00000006340	6:22373381-22373411	+	0.613636	0.6	0.590909	0.560976	0.4625	0.533333	0.977778	0.949343	1.15315	0.0227273	0.0390244	0.0284344	0.20381
Intron	ENSRNOG00000007738	3:148158776-148158807	+	0.0646981	0.0602993	0.0517549	0.0423696	0.00846024	0.0138812	0.932011	0.818658	1.64076	0.0129432	0.0179297	0.113353	0.822097
Intron	ENSRNOG00000009936	3:176180326-176180350	-	0.695652	0.608247	0.677419	0.782051	0.83871	0.323529	0.874356	1.15446	0.385747	0.0182328	0.173804	0.280101	0.76871
Intron	ENSRNOG00000000715	11:2656985-2657021	+	0.164255	0.0645514	0.177579	0.0617929	0.0703125	0.0239234	0.392994	0.347974	0.340245	0.0133237	0.00275856	0.0450206	0.00772929
Intron	ENSRNOG00000018317	4:118738060-118738088	+	0.623853	0.508197	1.71429	0.308244	1.09615	0.325203	0.814609	0.179809	0.296677	1.09043	0.199953	0.634801	0.116868
Intron	ENSRNOG00000010824	2:49160879-49160903	-	0.115979	0.176692	0.119374	0.106732	0.11276	0.165517	1.52348	0.894102	1.46788	0.0033944	0.0699594	0.629373	0.573774
Intron	ENSRNOG00000002835	10:82005562-82005586	-	0.577236	0.435146	0.578947	0.324324	0.462687	0.236559	0.753845	0.560197	0.511273	0.0017116	0.110822	0.193649	0.0489236
Intron	ENSRNOG00000010824	2:49129206-49129230	-	0.0463079	0.0411664	0.0354853	0.0376682	0.0391986	0.0282609	0.888971	1.06151	0.720966	0.0108225	0.00349822	0.172542	0.340547
Intron	ENSRNOG00000008184	5:24589482-24589506	-	0.402469	0.0876494	0.743802	0.0779896	0.569892	0.0867052	0.217779	0.104853	0.152143	0.341333	0.0096598	0.112927	0.0472904
Intron	ENSRNOG00000005248	14:104599381-104599405	-	0.419192	0.171285	0.367021	0.156676	0.358974	0.118421	0.408607	0.426885	0.329887	0.0521706	0.0146089	0.0182779	0.0969974
Intron	ENSRNOG00000013078	5:60424006-60424040	+	0.450292	0.785047	0.468531	0.818182	0.30303	0.444444	1.74342	1.74627	1.46667	0.0182391	0.0331351	0.00285319	0.279602
Intron	ENSRNOG00000004353	7:49011226-49011254	+	1.47945	0.920635	1.1374	0.983333	0.580645	0.868421	0.622281	0.864541	1.49561	0.342047	0.0626984	0.24226	0.631073
Intron	ENSRNOG00000014516	9:42656224-42656258	+	0.0379747	0.100656	0.034558	0.152738	0.038817	0.118812	2.65062	4.41975	3.06082	0.00341666	0.0520813	1.76913	1.35893
Intron	ENSRNOG00000014597	9:88034713-88034737	-	0.0550551	0.0157934	0.0697897	0.0116514	0.0561224	0.0195918	0.286865	0.16695	0.349091	0.0147346	0.00414199	0.119915	0.182141

## Sheet: S_Table_4(Fig.5A_B_Type II)
Gene_ID	Exon_ID	genomicData.Chr#	genomicData.start	genomicData.end	genomicData.width	genomicData.strand	3SS_NT_RISE Index	5SS_NT_RISE Index	3SS_KCl_RISE Index	5SS_KCl_RISE Index	3SS_KCl + 5-azaC_RISE Index	5SS_KCl + 5-azaC_RISE Index	5SS/3SS_NT	5SS/3SS_KCl	5SS/3SS_KCl + 5-azaC	abs(d_3SS_RISE Index): (KCl-NT)	abs(d_5SS_RISE Index): (KCl-NT)	abs(d_5SS/3SS_RISE Index): (KCl-NT)	abs(d_5SS/3SS_RISE Index): ((KCl + 5-azaC)-KCl)
ENSRNOG00000014501	E002	4	115624887	115626399	1513	+	0.0247642	0.107311	0.034761	0.165115	0.0721443	0.162325	4.33333	4.75	2.25	0.00999687	0.0578035	0.416667	2.5
ENSRNOG00000029366	E003	1	198453155	198454109	955	-	0.143162	0.25641	0.125628	0.263819	0.214815	0.259259	1.79104	2.1	1.2069	0.0175343	0.00740884	0.308955	0.893103
ENSRNOG00000010771	E011	10	13936478	13937230	753	+	0.0790051	0.0395026	0.0971049	0.0434258	0.0782609	0.0318841	0.5	0.447205	0.407407	0.0180998	0.00392325	0.052795	0.0397976			abs(d_5SS/3SS_RISE Index): (KCl-NT)	abs(d_5SS/3SS_RISE Index): ((KCl + 5-azaC)-KCl)
ENSRNOG00000020763	E004	1	101373539	101374201	663	-	0.0190667	0.0783994	0.0367531	0.0822999	0.00263112	0.0977022	4.11184	2.23926	37.1333	0.0176864	0.00390049	1.87258	34.8941		Mean	0.346603	0.757664
ENSRNOG00000001874	E003	11	87447244	87447884	641	-	0.107728	0.0796253	0.0897727	0.0875	0.0932203	0.101695	0.73913	0.974684	1.09091	0.0179556	0.00787471	0.235553	0.116226		SD	0.625675	1.94911
ENSRNOG00000021053	E002	1	89383730	89384358	629	-	0.101036	0.141192	0.0740741	0.0943563	0.0166865	0.034565	1.39744	1.27381	2.07143	0.0269622	0.0468354	0.123626	0.797619		SEM	0.0270756	0.084346
ENSRNOG00000010466	E006	4	7111348	7111912	565	-	0.0482257	0.378526	0.0498615	0.351801	0.0231214	0.213873	7.84906	7.05556	9.25	0.00163584	0.0267254	0.793501	2.19444		N	535	535
ENSRNOG00000016566	E007	7	117800294	117800855	562	-	0.0852018	0.224215	0.119403	0.225746	0.242857	0.128571	2.63158	1.89063	0.529412	0.0342012	0.00153102	0.740954	1.36121		p<	0.0001	0.0001
ENSRNOG00000020238	E003	10	89077740	89078201	462	-	0.0909091	0.112554	0.0490566	0.143396	0.0779221	0.142857	1.2381	2.92308	1.83333	0.0418525	0.0308421	1.68498	1.08974		one sample t-test compared to mean = 0
ENSRNOG00000013837	E008	3	113168795	113169225	431	-	0.222615	0.128975	0.217054	0.209302	0.208556	0.117647	0.579365	0.964286	0.564103	0.00556058	0.0803271	0.384921	0.400183
ENSRNOG00000020189	E004	15	34362322	34362715	394	-	0.244262	0.14918	0.268065	0.13986	0.463415	0.0731707	0.610738	0.521739	0.157895	0.023803	0.00932019	0.0889991	0.363844
ENSRNOG00000020266	E006	7	11403763	11404121	359	-	0.0321369	0.0402755	0.0161699	0.0274255	0.00173471	0.000925176	1.25325	1.69608	0.533333	0.015967	0.01285	0.442832	1.16275			abs(d_3SS_RISE Index): (KCl-NT)	abs(d_5SS_RISE Index): (KCl-NT)
ENSRNOG00000019834	E012	9	17822490	17822823	334	+	0.0328145	0.012621	0.0249613	0.0123839	0.00447585	0.003298	0.384615	0.496124	0.736842	0.00785317	0.00023705	0.111509	0.240718		Mean	0.077515	0.0983582
ENSRNOG00000004616	E003	10	18082932	18083255	324	-	0.120296	0.0283049	0.0967633	0.0266352	0.0290256	0.0310988	0.235294	0.275261	1.07143	0.0235326	0.00166972	0.0399672	0.796167		SD	0.276846	0.369094
ENSRNOG00000019497	E002	1	170652833	170653141	309	-	0.157672	0.0793651	0.189953	0.131868	0.0385542	0.0433735	0.503356	0.694215	1.125	0.0322809	0.0525031	0.190859	0.430785		SEM	0.0119803	0.0159722
ENSRNOG00000031778	E010	2	187537273	187537579	307	+	0.441096	0.268493	0.317328	0.273486	0.346154	0.480769	0.608696	0.861842	1.38889	0.123768	0.00499328	0.253146	0.527047		N	535	535
ENSRNOG00000020730	E012	10	89471731	89472021	291	+	0.112583	0.178808	0.119675	0.158215	0.057554	0.0791367	1.58824	1.32203	1.375	0.00709267	0.0205929	0.266201	0.0529661		p<	0.0001	0.0001
ENSRNOG00000007319	E003	3	147818644	147818919	276	-	0.123356	0.117095	0.163728	0.103275	0.163636	0.0818182	0.949239	0.630769	0.5	0.0403717	0.01382	0.318469	0.130769		one sample t-test compared to mean = 0
ENSRNOG00000002874	E003	6	107158485	107158759	275	+	0.330383	0.182891	0.353945	0.162047	0.46281	0.157025	0.553571	0.457831	0.339286	0.0235611	0.0208439	0.0957401	0.118546
ENSRNOG00000007546	E012	4	33757096	33757367	272	-	0.100111	0.193548	0.0467938	0.12565	0.0181818	0.0628099	1.93333	2.68519	3.45455	0.0533175	0.0678985	0.751852	0.76936
ENSRNOG00000030019	E016	2	204017352	204017620	269	-	0.0209125	0.0346008	0.0146705	0.0374425	0.00576701	0.00653595	1.65455	2.55224	1.13333	0.00624209	0.00284176	0.897693	1.41891
ENSRNOG00000012864	E011	10	94602979	94603246	268	-	0.0566826	0.156325	0.0529928	0.174228	0.0903614	0.126506	2.75789	3.28777	1.4	0.00368982	0.0179034	0.529875	1.88777
ENSRNOG00000002876	E006	10	10537096	10537361	266	+	0.581921	0.429379	0.672566	0.539823	0.170732	0.414634	0.737864	0.802632	2.42857	0.0906455	0.110444	0.0647675	1.62594
ENSRNOG00000012455	E002	5	165432941	165433200	260	-	0.246046	0.425308	0.21037	0.334815	0.17301	0.352941	1.72857	1.59155	2.04	0.0356753	0.0904927	0.137022	0.448451
ENSRNOG00000021614	E015	4	8195815	8196069	255	-	0.174515	0.132964	0.222651	0.108108	0.136564	0.105727	0.761905	0.485549	0.774194	0.048136	0.0248559	0.276356	0.288644
ENSRNOG00000023403	E002	16	19897469	19897716	248	+	0.219031	0.113106	0.272093	0.102326	0.228916	0.192771	0.516393	0.376068	0.842105	0.0530625	0.0107803	0.140325	0.466037
ENSRNOG00000004628	E003	7	142241153	142241398	246	+	0.101493	0.151244	0.0844278	0.154784	0.0895522	0.0820896	1.4902	1.83333	0.916667	0.0170648	0.00354046	0.343137	0.916667
ENSRNOG00000013076	E007	7	120657852	120658095	244	-	0.272727	0.538462	0.244253	0.505747	0.22807	0.701754	1.97436	2.07059	3.07692	0.0284744	0.0327144	0.0962293	1.00633
ENSRNOG00000012323	E011	16	19078660	19078898	239	+	0.0474755	0.0497362	0.0301318	0.0345261	0.154762	0.10119	1.04762	1.14583	0.653846	0.0173437	0.0152102	0.0982143	0.491987
ENSRNOG00000002393	E024	13	103344764	103344997	234	+	0.218676	0.165485	0.259005	0.240137	0.194203	0.2	0.756757	0.927152	1.02985	0.040329	0.0746526	0.170396	0.102698
ENSRNOG00000008825	E007	3	72450544	72450774	231	+	0.0645161	0.0388292	0.0780696	0.0369056	0.0211082	0.0224274	0.601852	0.472727	1.0625	0.0135534	0.00192354	0.129125	0.589773
ENSRNOG00000000715	E003	11	2657022	2657246	225	+	0.164255	0.0578723	0.160332	0.0779304	0.0703125	0.08125	0.352332	0.486056	1.15556	0.00392316	0.020058	0.133724	0.6695
ENSRNOG00000004591	E004	7	129805665	129805888	224	-	0.752277	0.136612	0.871486	0.126506	0.2125	0.0916667	0.181598	0.145161	0.431373	0.119209	0.010106	0.0364368	0.286211
ENSRNOG00000020302	E010	5	173658098	173658319	222	-	0.260377	0.449057	0.247934	0.520661	0.11828	0.150538	1.72464	2.1	1.27273	0.0124435	0.0716046	0.375362	0.827273
[truncated: 501 more rows]

## Sheet: S_Table_5(Fig5C)
I_5SS/3SS_NT	I_5SS/3SS_KCl	I_5SS/3SS_KCl + 5-azaC			II_5SS/3SS_NT	II_5SS/3SS_KCl	II_5SS/3SS_KCl + 5-azaC				Note: the lists are unfiltered. For Fig. 5C, the ratios are filtered for those with changes >20% of the ratios of the NT samples.
[truncated: 803 more rows]

[truncated: 2 more sheets: S_Table_6(Fig5D_3SS), S_Table_7(Fig.5D_5SS)]
